# Supplementary material for: Normative values of cardiorespiratory fitness in Croatian children and adolescents
Source: PLoS One. 2023 Apr 24;18(4):e0284410. doi: 10.1371/journal.pone.0284410 (PMC10124836; doi:10.1371/journal.pone.0284410)
Supplement: S1 Data — (XLSX) [file pone.0284410.s001.xlsx]

## Sheet: List1
Sex (girls=1; boys=2)	Age (years)	Height (cm)	Weight (kg)	Body mass index (kg/m2)	Waist circumference (cm)	Waist-to-height ratio	The 20-m shuttle run test (level)
1,00	7,00
1,00	7,00
1,00	7,00	169,00
1,00	7,00
1,00	7,00
1,00	7,00
1,00	7,00
1,00	7,00				49,00		2,30
1,00	7,00	164,00			70,00	,43	4,30
1,00	7,00	118,00	20,00	14,36	45,00	,38
1,00	7,00	135,00	29,00	15,91	54,00	,40
1,00	7,00	134,00	32,00	17,82	61,00	,46
1,00	7,00	158,00	52,00	20,83	72,00	,46
1,00	7,00	158,00	52,00	20,83	70,00	,44	2,10
1,00	7,00	170,00	58,00	20,07	73,00	,43	2,10
1,00	7,00	125,00	31,00	19,84	67,00	,54	2,10
1,00	7,00	162,00	55,20	21,03	70,00	,43	2,40
1,00	7,00	167,50	60,00	21,39	72,00	,43	2,50
1,00	7,00	129,00	33,00	19,83			2,20
1,00	7,00	164,50	60,00	22,17	74,00	,45	2,70
1,00	7,00	132,20	36,30	20,77	65,00	,49	2,50
1,00	7,00	161,00	54,70	21,10	62,00	,39	2,60
1,00	7,00	121,50	30,00	20,32	62,00	,51	2,50
1,00	7,00	131,20	34,80	20,22	66,00	,50	2,50
1,00	7,00	126,00	29,60	18,64	58,00	,46	2,20
1,00	7,00	125,00	28,00	17,92	58,00	,46	2,10
1,00	7,00	110,00	17,00	14,05	50,00	,45	1,40
1,00	7,00	130,00	31,10	18,40	66,00	,51	2,30
1,00	7,00	170,00	54,00	18,69	68,00	,40	2,40
1,00	7,00	140,00	36,00	18,37	59,00	,42	2,40
1,00	7,00	119,00	24,00	16,95			2,20
1,00	7,00	173,00	58,00	19,38	74,00	,43	2,70
1,00	7,00	131,30	29,10	16,88	56,00	,43	2,20
1,00	7,00	163,00	50,00	18,82	66,00	,40	2,60
1,00	7,00	170,00	63,00	21,80	75,00	,44	3,20
1,00	7,00	130,00	28,40	16,80	59,00	,45	2,20
1,00	7,00	170,00	61,50	21,28	67,00	,39	3,10
1,00	7,00	125,80	22,60	14,28	54,00	,43	1,70
1,00	7,00	164,00	49,00	18,22	67,00	,41	2,50
1,00	7,00	167,00	59,00	21,16	72,00	,43	3,10
1,00	7,00	133,40	30,30	17,03	60,00	,45	2,30
1,00	7,00	122,00	26,00	17,47	55,00	,45	2,40
1,00	7,00	172,00	56,00	18,93	68,00	,40	2,70
1,00	7,00	165,00	50,00	18,37	66,00	,40	2,60
1,00	7,00	122,80	25,30	16,78	55,00	,45	2,30
1,00	7,00	130,00	30,00	17,75	54,00	,42	2,50
1,00	7,00	162,50	56,00	21,21	75,00	,46	3,20
1,00	7,00	127,50	28,60	17,59	59,00	,46	2,50
1,00	7,00	157,00	50,00	20,28	69,00	,44	3,10
1,00	7,00	167,00	56,00	20,08	70,00	,42	3,10
1,00	7,00	129,00	26,50	15,92	55,00	,43	2,30
1,00	7,00	123,50	19,60	12,85	62,00	,50	1,70
1,00	7,00	118,50	21,50	15,31	55,00	,46	2,20
1,00	7,00	168,00	60,00	21,26	65,00	,39	3,40
1,00	7,00	134,00	30,00	16,71	58,00	,43	2,50
1,00	7,00	167,50	49,00	17,46	64,00	,38	2,70
1,00	7,00	159,00	49,00	19,38	69,00	,43	3,10
1,00	7,00	165,00	58,00	21,30	76,00	,46	3,50
1,00	7,00	167,50	50,00	17,82	65,00	,39	2,80
1,00	7,00	121,00	21,70	14,82	55,00	,45	2,20
1,00	7,00	168,00	60,00	21,26	69,00	,41	3,50
1,00	7,00	120,00	22,00	15,28	48,00	,40	2,30
1,00	7,00	120,00	22,00	15,28	55,00	,46	2,30
1,00	7,00	181,00	63,00	19,23	74,00	,41	3,10
1,00	7,00	158,00	48,00	19,23	69,00	,44	3,10
1,00	7,00	131,00	27,00	15,73	52,00	,40	2,40
1,00	7,00	129,00	27,00	16,22	54,00	,42	2,50
1,00	7,00	178,30	64,00	20,13	74,00	,42	3,30
1,00	7,00	163,50	51,00	19,08	74,00	,45	3,10
1,00	7,00	113,00	18,00	14,10	48,00	,42	2,10
1,00	7,00	121,00	22,00	15,03	51,00	,42	2,30
1,00	7,00	134,00	34,00	18,94	47,00	,35	3,10
1,00	7,00	123,50	22,00	14,42	53,00	,43	2,20
1,00	7,00	118,10	19,40	13,91	51,00	,43	2,10
1,00	7,00	120,50	23,00	15,84	52,00	,43	2,50
1,00	7,00	120,50	21,40	14,74	55,00	,46	2,30
1,00	7,00	129,00	27,00	16,22	54,00	,42	2,60
1,00	7,00	171,00	54,60	18,67	67,00	,39	3,10
1,00	7,00	175,00	60,00	19,59	71,00	,41	3,30
1,00	7,00	114,30	20,30	15,54	55,00	,48	2,50
1,00	7,00	128,00	25,40	15,50	55,00	,43	2,50
1,00	7,00	159,00	53,00	20,96	72,00	,45	3,60
1,00	7,00	122,00	26,00	17,47	60,00	,49	2,90
1,00	7,00	177,00	64,00	20,43	74,00	,42	3,50
1,00	7,00	165,00	50,00	18,37	65,00	,39	3,10
1,00	7,00	124,00	25,00	16,26	54,00	,44	2,70
1,00	7,00	131,40	27,10	15,70	57,00	,43	2,60
1,00	7,00	114,00	19,00	14,62	56,00	,49	2,40
1,00	7,00	130,00	32,00	18,93	56,00	,43	3,30
1,00	7,00	168,00	52,00	18,42	61,00	,36	3,20
1,00	7,00	126,20	23,70	14,88	55,00	,44	2,50
1,00	7,00	164,00	53,00	19,71	70,00	,43	3,50
1,00	7,00	125,90	22,40	14,13	55,00	,44	2,40
1,00	7,00	160,00	50,00	19,53	64,00	,40	3,50
1,00	7,00	163,00	49,00	18,44	61,00	,37	3,30
1,00	7,00	166,00	52,00	18,87	65,00	,39	3,40
1,00	7,00	130,00	29,30	17,34	59,00	,45	3,10
1,00	7,00	163,50	54,00	20,20	68,00	,42	3,70
1,00	7,00	159,00	47,00	18,59	70,00	,44	3,40
1,00	7,00	165,00	60,00	22,04	69,00	,42	4,10
1,00	7,00	175,00	61,00	19,92	68,00	,39	3,70
1,00	7,00	131,30	25,70	14,91	57,00	,43	2,70
1,00	7,00	158,50	47,00	18,71	64,00	,40	3,50
1,00	7,00	162,00	53,00	20,20	65,00	,40	3,80
1,00	7,00	158,00	49,00	19,63	63,00	,40	3,70
1,00	7,00	112,00	19,00	15,15	52,00	,46	2,80
1,00	7,00	123,60	25,40	16,63	59,00	,48	3,10
1,00	7,00	156,00	52,00	21,37	67,00	,43	4,10
1,00	7,00	119,90	20,70	14,40	52,00	,43	2,70
1,00	7,00	163,00	51,00	19,20	70,00	,43	3,70
1,00	7,00	117,00	20,00	14,61	52,00	,44	2,80
1,00	7,00	128,00	28,00	17,09	53,00	,41	3,30
1,00	7,00	170,00	63,00	21,80	74,00	,44	4,30
1,00	7,00	160,00	48,00	18,75	65,00	,41	3,70
1,00	7,00	165,50	54,00	19,72	65,00	,39	3,90
1,00	7,00	166,00	51,00	18,51	68,00	,41	3,70
1,00	7,00	124,00	20,00	13,01	49,00	,40	2,60
1,00	7,00	158,00	51,00	20,43	70,00	,44	4,10
1,00	7,00	132,50	27,00	15,38	53,00	,40	3,10
1,00	7,00	116,00	18,00	13,38	50,00	,43	2,70
1,00	7,00	160,00	52,00	20,31	54,00	,34	4,10
1,00	7,00	129,50	26,50	15,80	56,00	,43	3,20
1,00	7,00	162,00	57,00	21,72	65,00	,40	4,40
1,00	7,00	161,00	55,00	21,22	70,00	,43	4,30
1,00	7,00	165,00	55,00	20,20	70,00	,42	4,10
1,00	7,00	126,00	24,00	15,12	52,00	,41	3,10
1,00	7,00	172,00	52,00	17,58	62,00	,36	3,60
1,00	7,00	123,70	23,70	15,49	57,00	,46	3,20
1,00	7,00	163,00	53,00	19,95	70,00	,43	4,10
1,00	7,00	160,00	51,00	19,92	68,00	,43	4,10
1,00	7,00	123,00	26,00	17,19	62,00	,50	3,60
1,00	7,00	132,00	29,00	16,64	54,00	,41	3,50
1,00	7,00	121,00	22,00	15,03	46,00	,38	3,20
1,00	7,00	132,00	26,90	15,44	57,00	,43	3,30
1,00	7,00	152,00	47,00	20,34	68,00	,45	4,30
1,00	7,00	121,30	21,10	14,34	52,00	,43	3,10
1,00	7,00	130,50	25,90	15,21	60,00	,46	3,30
1,00	7,00	167,50	51,00	18,18	69,00	,41	3,90
1,00	7,00	154,00	49,00	20,66	63,00	,41	4,40
1,00	7,00	122,00	21,00	14,11	49,00	,40	3,10
1,00	7,00	169,00	60,00	21,01	75,00	,44	4,50
1,00	7,00	126,00	22,00	13,86	49,00	,39	3,10
1,00	7,00	163,00	50,00	18,82	70,00	,43	4,10
1,00	7,00	122,50	25,00	16,66	56,00	,46	3,70
1,00	7,00	129,50	22,80	13,60	52,00	,40	3,10
1,00	7,00	170,00	55,00	19,03	73,00	,43	4,20
1,00	7,00	125,00	28,80	18,43	61,00	,49	4,10
1,00	7,00	159,00	50,00	19,78	67,00	,42	4,40
1,00	7,00	157,00	47,00	19,07	67,00	,43	4,30
1,00	7,00	171,50	56,00	19,04	65,00	,38	4,30
1,00	7,00	130,30	24,60	14,49	56,00	,43	3,40
1,00	7,00	124,50	24,00	15,48	52,00	,42	3,60
1,00	7,00	121,00	19,00	12,98	50,00	,41	3,10
1,00	7,00	156,50	50,00	20,41	70,00	,45	4,60
1,00	7,00	123,50	24,20	15,87	55,00	,45	3,70
1,00	7,00	162,50	57,00	21,59	69,00	,42	4,90
1,00	7,00	123,00	26,60	17,58	56,00	,46	4,10
1,00	7,00	120,00	21,00	14,58	50,00	,42	3,50
1,00	7,00	161,00	57,00	21,99	68,00	,42	5,00
1,00	7,00	176,00	31,00	10,01	70,00	,40	2,60
1,00	7,00	162,50	40,50	15,34	54,00	,33	3,70
1,00	7,00	167,50	52,00	18,53	68,00	,41	4,40
1,00	7,00	132,00	26,00	14,92	54,00	,41	3,70
1,00	7,00	116,00	18,00	13,38	47,00	,41	3,40
1,00	7,00	170,00	49,00	16,96	66,00	,39	4,20
1,00	7,00	125,50	26,30	16,70	57,00	,45	4,20
1,00	7,00	111,60	17,40	13,97	50,00	,45	3,70
1,00	7,00	125,50	27,40	17,40	59,00	,47	4,40
1,00	7,00	148,00	41,00	18,72	63,00	,43	4,70
1,00	7,00	170,00	53,00	18,34	62,00	,36	4,70
1,00	7,00	162,00	53,30	20,31	67,00	,41	5,10
1,00	7,00	162,00	53,00	20,20	73,00	,45	5,20
1,00	7,00	118,00	20,50	14,72	52,00	,44	4,10
1,00	7,00	174,00	64,00	21,14	76,00	,44	5,50
1,00	7,00	167,00	53,00	19,00	71,00	,43	5,10
1,00	7,00	128,70	23,20	14,01	56,00	,44	4,10
1,00	7,00	166,00	53,00	19,23	67,00	,40	5,20
1,00	7,00	124,90	21,20	13,59	55,00	,44	4,10
1,00	7,00	161,00	48,00	18,52	70,00	,43	5,20
1,00	7,00	121,80	20,00	13,48	51,00	,42	4,20
1,00	7,00	156,50	45,00	18,37	59,00	,38	5,20
1,00	7,00	163,00	57,40	21,60	67,00	,41	5,90
1,00	7,00	158,50	50,00	19,90	69,00	,44	5,60
1,00	7,00	129,50	23,00	13,71	51,00	,39	4,40
1,00	7,00	127,20	24,40	15,08	57,00	,45	4,70
1,00	7,00	170,00	50,00	17,30	67,00	,39	5,20
1,00	7,00	126,00	23,00	14,49	69,00	,55	4,70
1,00	7,00	162,00	55,00	20,96	71,00	,44	6,10
1,00	7,00	158,00	48,50	19,43	69,00	,44	5,80
1,00	7,00	178,00	52,20	16,48	63,00	,35	5,30
1,00	7,00	164,00	48,00	17,85	63,00	,38	5,60
1,00	7,00	164,00	57,00	21,19	69,00	,42	6,30
1,00	7,00	164,00	46,00	17,10	58,00	,35	5,60
1,00	7,00	164,00	43,00	15,99	61,00	,37	5,40
1,00	7,00	165,00	54,00	19,83	63,00	,38	6,20
1,00	7,00	180,50	62,00	19,03	77,00	,43	6,10
1,00	7,00	165,00	57,00	20,94	66,00	,40	6,50
1,00	7,00	171,50	55,00	18,70	67,00	,39	6,10
1,00	7,00	163,00	51,00	19,20	69,00	,42	6,30
1,00	7,00	164,00	38,00	14,13			5,30
1,00	7,00	163,00	48,50	18,25	63,00	,39	6,40
1,00	7,00	172,00	54,00	18,25			6,40
1,00	7,00	172,50	55,00	18,48	68,00	,39	6,50
1,00	7,00	177,00	54,00	17,24	63,00	,36	6,70
1,00	7,00	159,00	42,30	16,73	67,00	,42	7,20
1,00	7,00	165,00	55,00	20,20	70,00	,42	8,30
1,00	7,00	155,50	56,00	23,16	73,00	,47
1,00	7,00	175,00	98,00	32,00	98,00	,56	2,30
1,00	7,00	169,00	85,00	29,76	103,00	,61	2,30
1,00	7,00	158,00	67,00	26,84	92,00	,58	2,30
1,00	7,00	167,00	75,00	26,89	92,00	,55	2,50
1,00	7,00	172,00	71,00	24,00	79,00	,46	2,10
1,00	7,00	123,00	38,00	25,12	71,00	,58	2,60
1,00	7,00	168,00	80,00	28,34	92,00	,55	3,30
1,00	7,00	167,00	76,00	27,25	87,00	,52	3,10
1,00	7,00	167,00	69,00	24,74	76,00	,46	2,70
1,00	7,00	168,00	68,00	24,09	75,00	,45	2,60
1,00	7,00	176,00	75,00	24,21	83,00	,47	2,70
1,00	7,00	166,00	66,60	24,17	79,00	,48	2,70
1,00	7,00	160,00	65,00	25,39	78,00	,49	3,10
1,00	7,00	175,00	80,00	26,12	88,00	,50	3,50
1,00	7,00	174,00	70,00	23,12	74,00	,43	3,10
1,00	7,00	165,00	62,70	23,03	74,00	,45	3,10
1,00	7,00	163,00	61,00	22,96	73,00	,45	3,10
1,00	7,00	173,00	70,00	23,39	72,00	,42	3,30
1,00	7,00	163,00	62,00	23,34	71,00	,44	3,40
1,00	7,00	155,00	58,20	24,22	71,00	,46	3,60
1,00	7,00	173,00	73,00	24,39	78,00	,45	3,70
1,00	7,00	150,00	52,00	23,11	77,00	,51	3,50
1,00	7,00	168,00	63,00	22,32	69,00	,41	3,40
1,00	7,00	163,00	59,00	22,21	73,00	,45	3,40
1,00	7,00	151,00	54,00	23,68	82,00	,54	3,70
1,00	7,00	170,00	65,00	22,49	75,00	,44	3,50
1,00	7,00	171,00	80,00	27,36	86,00	,50	5,10
1,00	7,00	155,00	55,00	22,89	82,00	,53	4,30
1,00	7,00	166,00	63,00	22,86	73,00	,44	5,20
1,00	7,00	165,50	65,00	23,73	83,00	,50	5,60
1,00	7,00	163,00	68,00	25,59	80,00	,49	7,00
1,00	7,00	159,00	57,00	22,55	68,00	,43	6,40
1,00	7,00	167,00	62,00	22,23	81,00	,49	6,50
1,00	8,00	134,50			51,00	,38	4,20
1,00	8,00	142,00	30,70	15,23	59,00	,42
1,00	8,00	133,00	34,40	19,45	67,00	,50	1,70
1,00	8,00	133,40	34,00	19,11	65,00	,49	2,10
1,00	8,00	127,30	30,00	18,51	63,00	,49	2,10
1,00	8,00	140,80	37,30	18,81	65,00	,46	2,30
1,00	8,00	136,20	34,40	18,54	63,00	,46	2,30
1,00	8,00	135,00	34,50	18,93	51,00	,38	2,40
1,00	8,00	133,80	30,50	17,04	60,00	,45	2,10
1,00	8,00	137,90	31,70	16,67	64,00	,46	2,10
1,00	8,00	135,00	32,00	17,56	58,00	,43	2,30
1,00	8,00	133,00	28,50	16,11	60,00	,45	2,10
1,00	8,00	130,00	26,40	15,62	52,00	,40	2,10
1,00	8,00	140,50	36,60	18,54	65,00	,46	2,70
1,00	8,00	130,00	28,80	17,04	57,00	,44	2,40
1,00	8,00	127,80	28,90	17,69	54,00	,42	2,60
1,00	8,00	143,30	32,80	15,97	59,00	,41	2,30
1,00	8,00	135,00	29,00	15,91	59,00	,44	2,30
1,00	8,00	120,00	23,50	16,32	73,00	,61	2,40
1,00	8,00	139,50	33,10	17,01	61,00	,44	2,70
1,00	8,00	131,00	29,00	16,90	61,00	,47	2,70
1,00	8,00	129,30	25,10	15,01	56,00	,43	2,40
1,00	8,00	131,60	26,80	15,47	55,00	,42	2,50
1,00	8,00	127,60	29,00	17,81	62,00	,49	3,00
1,00	8,00	130,50	20,40	11,98	52,00	,40	2,10
1,00	8,00	125,00	21,70	13,89	52,00	,42	2,50
1,00	8,00	133,50	31,40	17,62	59,00	,44	3,40
1,00	8,00	130,00	27,00	15,98	52,00	,40	3,10
1,00	8,00	132,50	22,70	12,93	51,00	,38	2,50
1,00	8,00	132,00	25,50	14,63	61,00	,46	2,90
1,00	8,00	141,50	32,90	16,43	60,00	,42	3,30
1,00	8,00	132,00	25,00	14,35	53,00	,40	2,90
1,00	8,00	137,00	25,00	13,32	59,00	,43	2,70
1,00	8,00	131,70	26,50	15,28	56,00	,43	3,10
1,00	8,00	127,00	28,00	17,36	59,00	,46	3,60
1,00	8,00	125,00	24,00	15,36	51,00	,41	3,20
1,00	8,00	134,00	26,40	14,70	55,00	,41	3,10
1,00	8,00	146,00	35,50	16,65	56,00	,38	3,50
1,00	8,00	125,70	24,40	15,44	56,00	,45	3,30
1,00	8,00	136,60	31,30	16,77	59,00	,43	3,60
1,00	8,00	130,00	30,00	17,75	58,00	,45	3,80
1,00	8,00	130,40	25,80	15,17	54,00	,41	3,30
1,00	8,00	135,00	33,50	18,38	66,00	,49	4,10
1,00	8,00	130,00	25,00	14,79	52,00	,40	3,40
1,00	8,00	130,20	25,40	14,98	51,00	,39	3,50
1,00	8,00	113,10	17,70	13,84	49,00	,43	3,30
1,00	8,00	134,00	24,60	13,70	54,00	,40	3,30
1,00	8,00	122,30	20,70	13,84	55,00	,45	3,40
1,00	8,00	130,30	29,10	17,14	57,00	,44	4,20
1,00	8,00	134,50	28,90	15,98	59,00	,44	4,10
1,00	8,00	137,50	30,60	16,19	58,00	,42	4,20
1,00	8,00	134,00	28,80	16,04	59,00	,44	4,20
1,00	8,00	135,00	29,00	15,91	55,00	,41	4,20
1,00	8,00	128,00	25,00	15,26	65,00	,51	4,20
1,00	8,00	133,60	27,10	15,18	54,00	,40	4,30
1,00	8,00	139,00	28,20	14,60	55,00	,40	4,20
1,00	8,00	132,60	30,60	17,40	61,00	,46	4,80
1,00	8,00	132,30	27,30	15,60	55,00	,42	4,50
1,00	8,00	142,00	29,60	14,68	54,00	,38	4,50
1,00	8,00	129,50	23,50	14,01	53,00	,41	4,50
1,00	8,00	137,20	24,80	13,17	55,00	,40	4,40
1,00	8,00	124,00	22,80	14,83	53,00	,43	4,90
1,00	8,00	134,50	27,40	15,15	57,00	,42	5,20
1,00	8,00	137,00	51,20	27,28	84,00	,61	1,60
1,00	8,00	141,00	56,10	28,22	83,00	,59	2,10
1,00	8,00	139,00	43,20	22,36	74,00	,53	2,10
1,00	8,00	145,00	49,50	23,54	73,00	,50	2,40
1,00	8,00	140,00	46,00	23,47	70,00	,50	2,40
1,00	8,00	141,40	43,90	21,96	72,00	,51	2,30
1,00	8,00	138,30	40,50	21,17	68,00	,49	2,30
1,00	8,00	130,30	34,40	20,26	61,00	,47	3,10
1,00	8,00	137,30	37,70	20,00	67,00	,49	3,10
1,00	8,00	136,00	36,80	19,90	71,00	,52	3,10
1,00	9,00
1,00	9,00
1,00	9,00	172,00			71,00	,41
1,00	9,00						2,80
1,00	9,00	172,00			79,00	,46	2,50
1,00	9,00	165,00			69,00	,42	3,30
1,00	9,00	160,00			82,00	,51	2,80
1,00	9,00				72,00		3,40
1,00	9,00				72,00		2,90
1,00	9,00						4,10
1,00	9,00
1,00	9,00	174,00	55,00	18,17	70,00	,40
1,00	9,00	181,00	60,00	18,31	70,00	,39
1,00	9,00	184,00	64,00	18,90	72,00	,39
1,00	9,00	180,00	64,00	19,75	76,00	,42
1,00	9,00	170,00	58,00	20,07	69,00	,41
1,00	9,00	165,00	56,00	20,57	68,00	,41
1,00	9,00	164,00	56,00	20,82	71,00	,43
1,00	9,00	160,00	54,00	21,09	73,00	,46
1,00	9,00	132,50	37,50	21,36	58,00	,44	2,30
1,00	9,00	160,00	55,00	21,48	76,00	,48	2,40
1,00	9,00	171,00	61,00	20,86	78,00	,46	2,30
1,00	9,00	142,50	42,00	20,68	63,00	,44	2,30
1,00	9,00	134,00	35,50	19,77	66,00	,49	2,20
1,00	9,00	138,50	38,40	20,02	66,00	,48	2,30
1,00	9,00	136,00	35,00	18,92	66,00	,49	2,10
1,00	9,00	138,00	35,70	18,75	70,00	,51	2,20
1,00	9,00	135,10	35,90	19,67	64,00	,47	2,40
1,00	9,00	130,50	34,50	20,26	64,00	,49	2,60
1,00	9,00	148,00	41,00	18,72	62,00	,42	2,30
1,00	9,00	171,00	60,00	20,52	72,00	,42	2,80
1,00	9,00	169,00	60,00	21,01	75,00	,44	2,90
1,00	9,00	139,60	35,10	18,01	60,00	,43	2,30
1,00	9,00	131,50	34,50	19,95	61,00	,46	2,70
1,00	9,00	139,00	38,00	19,67	61,00	,44	2,70
1,00	9,00	164,00	50,00	18,59	64,00	,39	2,50
1,00	9,00	133,00	31,00	17,53	63,00	,47	2,30
1,00	9,00	132,70	25,60	14,54	54,00	,41	1,70
1,00	9,00	165,00	53,00	19,47	72,00	,44	2,70
1,00	9,00	176,00	57,00	18,40	73,00	,41	2,50
1,00	9,00	163,00	51,00	19,20	63,00	,39	2,70
1,00	9,00	160,00	46,00	17,97	64,00	,40	2,50
1,00	9,00	164,00	56,00	20,82	77,00	,47	3,10
1,00	9,00	161,00	55,00	21,22	76,00	,47	3,20
1,00	9,00	141,00	36,20	18,21	62,00	,44	2,60
1,00	9,00	133,00	29,50	16,68	57,00	,43	2,30
1,00	9,00	145,50	43,50	20,55	67,00	,46	3,10
1,00	9,00	172,00	60,00	20,28	68,00	,40	3,10
1,00	9,00	165,00	55,00	20,20	70,00	,42	3,10
1,00	9,00	134,00	29,00	16,15	54,00	,40	2,30
1,00	9,00	173,00	60,00	20,05	78,00	,45	3,10
1,00	9,00	170,00	55,00	19,03	69,00	,41	2,90
1,00	9,00	139,00	30,00	15,53	51,00	,37	2,20
1,00	9,00	180,00	59,00	18,21	69,00	,38	2,80
1,00	9,00	130,00	33,00	19,53	59,00	,45	3,10
1,00	9,00	146,00	37,00	17,36	59,00	,40	2,70
1,00	9,00	134,50	35,80	19,79	61,00	,45	3,20
1,00	9,00	145,00	35,00	16,65	64,00	,44	2,60
1,00	9,00	136,00	27,00	14,60	54,00	,40	2,20
1,00	9,00	133,10	28,40	16,03	55,00	,41	2,50
1,00	9,00	134,00	29,00	16,15	50,00	,37	2,60
1,00	9,00	153,00	34,00	14,52	55,00	,36	2,30
1,00	9,00	137,00	30,00	15,98	60,00	,44	2,60
1,00	9,00	140,00	28,30	14,44	57,00	,41	2,30
1,00	9,00	136,90	30,70	16,38	58,00	,42	2,70
1,00	9,00	139,00	30,50	15,79	58,00	,42	2,60
1,00	9,00	135,60	29,80	16,21	59,00	,44	2,70
1,00	9,00	159,00	46,00	18,20	65,00	,41	3,10
1,00	9,00	172,50	54,00	18,15	65,00	,38	3,10
1,00	9,00	134,80	26,60	14,64	56,00	,42	2,40
1,00	9,00	167,00	56,00	20,08	74,00	,44	3,50
1,00	9,00	129,50	27,00	16,10	54,00	,42	2,70
1,00	9,00	131,00	31,00	18,06	55,00	,42	3,10
1,00	9,00	134,50	32,20	17,80	62,00	,46	3,10
1,00	9,00	165,50	55,00	20,08	67,00	,40	3,60
1,00	9,00	170,00	52,00	17,99	72,00	,42	3,20
1,00	9,00	138,50	34,40	17,93	61,00	,44	3,20
1,00	9,00	174,00	58,00	19,16	70,00	,40	3,50
1,00	9,00	134,50	27,30	15,09	55,00	,41	2,70
1,00	9,00	160,00	46,00	17,97	65,00	,41	3,30
1,00	9,00	131,30	31,80	18,45	61,00	,46	3,40
1,00	9,00	139,30	33,80	17,42	62,00	,45	3,20
1,00	9,00	147,00	39,10	18,09	66,00	,45	3,40
1,00	9,00	169,00	55,00	19,26	69,00	,41	3,70
1,00	9,00	137,00	29,60	15,77	55,00	,40	3,00
1,00	9,00	138,00	31,50	16,54	57,00	,41	3,20
1,00	9,00	174,00	59,00	19,49	75,00	,43	3,80
1,00	9,00	150,30	38,10	16,87	65,00	,43	3,30
1,00	9,00	140,30	32,20	16,36	62,00	,44	3,20
1,00	9,00	165,00	51,00	18,73	67,00	,41	3,70
1,00	9,00	176,00	64,00	20,66	78,00	,44	4,10
1,00	9,00	165,00	52,00	19,10	68,00	,41	3,80
1,00	9,00	163,00	48,00	18,07	65,00	,40	3,70
1,00	9,00	178,00	66,00	20,83	74,00	,42	4,30
1,00	9,00	122,50	23,00	15,33	51,00	,42	3,20
1,00	9,00	136,50	32,50	17,44	61,00	,45	3,70
1,00	9,00	139,30	31,60	16,28	61,00	,44	3,50
1,00	9,00	133,10	26,00	14,68	58,00	,44	3,20
1,00	9,00	139,00	37,00	19,15	62,00	,45	4,10
1,00	9,00	145,50	30,80	14,55	58,00	,40	3,20
1,00	9,00	134,90	31,00	17,03	58,00	,43	3,70
1,00	9,00	165,00	54,00	19,83	71,00	,43	4,30
1,00	9,00	146,00	31,30	14,68	57,00	,39	3,30
1,00	9,00	139,50	27,50	14,13	52,00	,37	3,20
1,00	9,00	138,80	30,30	15,73	55,00	,40	3,60
1,00	9,00	132,30	23,10	13,20	53,00	,40	3,10
1,00	9,00	138,70	34,20	17,78	60,00	,43	4,10
1,00	9,00	160,00	48,00	18,75	69,00	,43	4,30
1,00	9,00	178,00	57,00	17,99	68,00	,38	4,20
1,00	9,00	136,50	31,00	16,64	55,00	,40	4,10
1,00	9,00	158,00	50,00	20,03	69,00	,44	4,80
1,00	9,00	168,00	55,00	19,49	73,00	,43	4,80
1,00	9,00	132,00	28,50	16,36	52,00	,39	4,20
1,00	9,00	140,00	32,80	16,73	58,00	,41	4,30
1,00	9,00	165,00	57,00	20,94	70,00	,42	5,20
1,00	9,00	135,30	29,50	16,11	60,00	,44	4,30
1,00	9,00	141,00	36,70	18,46	65,00	,46	4,80
1,00	9,00	133,50	26,60	14,93	57,00	,43	4,10
1,00	9,00	138,50	29,00	15,12	53,00	,38	4,20
1,00	9,00	134,00	26,00	14,48	49,00	,37	4,10
1,00	9,00	167,00	55,00	19,72	66,00	,40	5,20
1,00	9,00	159,00	48,00	18,99	65,00	,41	5,10
1,00	9,00	138,50	30,30	15,80	61,00	,44	4,50
1,00	9,00	134,90	27,20	14,95	55,00	,41	4,40
1,00	9,00	175,00	63,00	20,57	70,00	,40	5,60
1,00	9,00	140,00	29,00	14,80	59,00	,42	4,50
1,00	9,00	140,00	34,80	17,76	64,00	,46	5,10
1,00	9,00	169,00	55,00	19,26	71,00	,42	5,50
1,00	9,00	128,10	25,00	15,23	55,00	,43	4,80
1,00	9,00	136,00	25,00	13,52	56,00	,41	4,50
1,00	9,00	142,70	27,70	13,60	53,00	,37	4,60
1,00	9,00	133,00	28,00	15,83	51,00	,38	5,10
1,00	9,00	131,80	27,20	15,66	57,00	,43	5,20
1,00	9,00	127,50	24,60	15,13	55,00	,43	5,10
1,00	9,00	141,10	30,70	15,42	58,00	,41	5,20
1,00	9,00	138,50	31,10	16,21	58,00	,42	5,40
1,00	9,00	131,10	24,90	14,49	54,00	,41	5,20
1,00	9,00	175,00	49,00	16,00	64,00	,37	9,10
1,00	9,00	162,50	57,00	21,59	71,00	,44
1,00	9,00	153,40	67,90	28,85	93,00	,61	2,10
1,00	9,00	166,00	80,00	29,03	91,00	,55	2,40
1,00	9,00	143,00	50,00	24,45	71,00	,50	1,70
1,00	9,00	139,50	46,00	23,64	75,00	,54	1,70
1,00	9,00	137,00	47,50	25,31	77,00	,56	2,10
1,00	9,00	166,50	73,00	26,33	90,00	,54	2,70
1,00	9,00	148,30	50,10	22,78	79,00	,53	2,10
1,00	9,00	149,00	49,50	22,30	78,00	,52	2,20
1,00	9,00	167,00	67,00	24,02	81,00	,49	2,70
1,00	9,00	174,00	67,00	22,13	82,00	,47	2,40
1,00	9,00	177,00	70,00	22,34	81,00	,46	2,50
1,00	9,00	138,00	42,00	22,05	69,00	,50	2,60
1,00	9,00	164,00	63,00	23,42	74,00	,45	3,30
1,00	9,00	141,70	44,70	22,26	72,00	,51	3,10
1,00	9,00	164,00	59,00	21,94	72,00	,44	3,10
1,00	9,00	168,00	62,00	21,97	69,00	,41	3,20
1,00	9,00	152,00	50,00	21,64	67,00	,44	3,40
1,00	9,00	162,00	65,00	24,77	83,00	,51	4,10
1,00	9,00	144,00	44,80	21,60	69,00	,48	4,30
1,00	9,00	159,00	56,00	22,15	72,00	,45	5,10
1,00	9,00	159,00	56,00	22,15	69,00	,43	5,60
1,00	10,00
1,00	10,00	142,00			61,00	,43	2,20
1,00	10,00	156,50	47,10	19,23	69,00	,44	2,30
1,00	10,00	146,00	44,50	20,88	74,00	,51	2,70
1,00	10,00	136,10	35,50	19,17	63,00	,46	2,40
1,00	10,00	147,50	44,10	20,27	66,00	,45	2,80
1,00	10,00	143,10	34,90	17,04	87,00	,61	2,20
1,00	10,00	152,00	45,40	19,65	70,00	,46	2,80
1,00	10,00	151,00	40,00	17,54	60,00	,40	2,50
1,00	10,00	145,00	35,60	16,93	63,00	,43	2,50
1,00	10,00	145,60	35,70	16,84	61,00	,42	2,50
1,00	10,00	137,50	37,00	19,57	58,00	,42	3,10
1,00	10,00	146,50	37,50	17,47	67,00	,46	2,70
1,00	10,00	133,00	29,00	16,39	60,00	,45	2,50
1,00	10,00	144,50	41,00	19,64	62,00	,43	3,20
1,00	10,00	142,50	40,30	19,85	69,00	,48	3,30
1,00	10,00	137,90	31,90	16,77	60,00	,44	2,80
1,00	10,00	132,00	28,00	16,07	56,00	,42	2,70
1,00	10,00	142,30	31,50	15,56	61,00	,43	2,60
1,00	10,00	147,00	38,00	17,59	60,00	,41	3,10
1,00	10,00	156,00	47,70	19,60	68,00	,44	3,60
1,00	10,00	139,10	38,30	19,79	69,00	,50	3,70
1,00	10,00	144,50	37,00	17,72	64,00	,44	3,30
1,00	10,00	145,00	37,00	17,60	66,00	,46	3,30
1,00	10,00	156,20	45,30	18,57	68,00	,44	3,50
1,00	10,00	146,10	39,30	18,41	64,00	,44	3,50
1,00	10,00	131,50	28,40	16,42	59,00	,45	3,20
1,00	10,00	142,00	33,90	16,81	61,00	,43	3,30
1,00	10,00	135,50	32,50	17,70	57,00	,42	3,50
1,00	10,00	147,00	36,00	16,66	55,00	,37	3,30
1,00	10,00	147,00	34,80	16,10	61,00	,41	3,20
1,00	10,00	138,50	30,70	16,00	58,00	,42	3,30
1,00	10,00	148,50	40,00	18,14	55,00	,37	3,80
1,00	10,00	128,80	22,80	13,74	57,00	,44	3,10
1,00	10,00	139,50	30,00	15,42	58,00	,42	3,50
1,00	10,00	149,80	40,50	18,05	64,00	,43	4,10
1,00	10,00	137,50	25,50	13,49	47,00	,34	3,20
1,00	10,00	135,00	28,00	15,36	56,00	,41	3,60
1,00	10,00	151,50	35,50	15,47	60,00	,40	3,70
1,00	10,00	130,00	26,00	15,38	48,00	,37	3,80
1,00	10,00	155,50	40,40	16,71	61,00	,39	4,30
1,00	10,00	134,00	29,00	16,15	53,00	,40	4,20
1,00	10,00	141,00	35,00	17,60	63,00	,45	4,50
1,00	10,00	132,70	27,30	15,50	54,00	,41	4,10
1,00	10,00	141,70	29,30	14,59	57,00	,40	4,10
1,00	10,00	137,50	29,00	15,34	54,00	,39	4,30
1,00	10,00	143,50	40,20	19,52	67,00	,47	5,50
1,00	10,00	150,00	33,40	14,84	59,00	,39	4,80
1,00	10,00	144,50	36,40	17,43	62,00	,43	5,40
1,00	10,00	132,00	29,50	16,93	51,00	,39	5,40
1,00	10,00	136,90	28,90	15,42	58,00	,42	5,10
1,00	10,00	138,20	30,80	16,13	61,00	,44	5,30
1,00	10,00	149,30	40,70	18,26	62,00	,42	5,90
1,00	10,00	143,00	31,00	15,16	57,00	,40	5,30
1,00	10,00	136,40	26,40	14,19	56,00	,41	5,40
1,00	10,00	149,20	37,30	16,76	63,00	,42	6,10
1,00	10,00	142,00	34,90	17,31	60,00	,42	6,30
1,00	10,00	131,80	23,40	13,47	52,00	,39	6,30
1,00	10,00	143,50	25,50	12,38	54,00	,38	6,10
1,00	10,00	150,50	34,00	15,01	59,00	,39	6,90
1,00	10,00	151,80	68,10	29,55	94,00	,62	2,10
1,00	10,00	142,50	57,50	28,32	76,00	,53	2,10
1,00	10,00	141,00	55,00	27,66	90,00	,64	2,50
1,00	10,00	148,00	56,60	25,84	78,00	,53	2,20
1,00	10,00	138,00	42,80	22,47	73,00	,53	2,20
1,00	10,00	158,50	66,00	26,27	73,00	,46	3,10
1,00	10,00	153,50	61,30	26,02	83,00	,54	3,20
1,00	10,00	139,50	43,50	22,35	72,00	,52	2,70
1,00	10,00	139,00	45,00	23,29	72,00	,52	3,10
1,00	10,00	155,00	52,90	22,02	74,00	,48	3,50
1,00	11,00				64,00		3,20
1,00	11,00	155,50	37,00	15,30	57,00	,37
1,00	11,00	142,00	31,00	15,37	53,00	,37
1,00	11,00	141,00	34,00	17,10	53,00	,38
1,00	11,00	140,00	39,00	19,90	60,00	,43
1,00	11,00	149,00	45,00	20,27	58,00	,39
1,00	11,00	141,00	43,00	21,63	60,00	,43
1,00	11,00	162,00	58,00	22,10	72,00	,44
1,00	11,00	150,00	50,00	22,22	67,00	,45	2,20
1,00	11,00	162,20	55,80	21,21	72,00	,44	2,50
1,00	11,00	144,00	42,00	20,25	60,00	,42	2,60
1,00	11,00	159,00	48,00	18,99	58,00	,36	2,40
1,00	11,00	149,00	50,00	22,52			3,30
1,00	11,00	153,20	52,00	22,16	77,00	,50	3,30
1,00	11,00	151,00	50,00	21,93	59,00	,39	3,30
1,00	11,00	149,00	43,00	19,37	59,00	,40	2,80
1,00	11,00	152,00	49,00	21,21	55,00	,36	3,20
1,00	11,00	156,80	50,80	20,66	75,00	,48	3,10
1,00	11,00	157,60	50,90	20,49	69,00	,44	3,10
1,00	11,00	140,20	34,80	17,70	63,00	,45	2,60
1,00	11,00	157,50	44,50	17,94	66,00	,42	2,70
1,00	11,00	145,00	47,00	22,35	70,00	,48	3,60
1,00	11,00	154,00	48,00	20,24	66,00	,43	3,40
1,00	11,00	140,90	33,30	16,77	62,00	,44	2,80
1,00	11,00	130,00	30,00	17,75	54,00	,42	3,10
1,00	11,00	155,10	41,70	17,33	64,00	,41	3,10
1,00	11,00	150,00	42,00	18,67	56,00	,37	3,40
1,00	11,00	146,20	36,90	17,26	63,00	,43	3,20
1,00	11,00	140,00	38,50	19,64	60,00	,43	3,70
1,00	11,00	145,00	35,00	16,65	54,00	,37	3,10
1,00	11,00	149,80	48,50	21,61	69,00	,46	4,10
1,00	11,00	142,00	37,00	18,35	60,00	,42	3,50
1,00	11,00	155,20	48,20	20,01	68,00	,44	3,90
1,00	11,00	148,00	32,50	14,84	50,00	,34	3,00
1,00	11,00	143,30	41,00	19,97	66,00	,46	4,30
1,00	11,00	142,00	36,00	17,85	55,00	,39	3,90
1,00	11,00	153,00	51,70	22,09	73,00	,48	4,80
1,00	11,00	138,00	37,00	19,43			4,30
1,00	11,00	148,50	42,50	19,27	63,00	,42	4,30
1,00	11,00	152,50	44,00	18,92	58,00	,38	4,40
1,00	11,00	163,00	55,00	20,70	65,00	,40	4,80
1,00	11,00	161,70	40,60	15,53	60,00	,37	3,80
1,00	11,00	141,00	32,50	16,35	55,00	,39	4,00
1,00	11,00	145,50	47,00	22,20	68,00	,47	5,20
1,00	11,00	138,30	31,40	16,42	56,00	,40	4,10
1,00	11,00	145,00	42,00	19,98	55,00	,38	4,90
1,00	11,00	142,50	34,50	16,99	57,00	,40	4,30
1,00	11,00	148,00	43,00	19,63	65,00	,44	4,90
1,00	11,00	143,00	32,00	15,65	54,00	,38	4,10
1,00	11,00	145,00	43,50	20,69	63,00	,43	5,20
1,00	11,00	150,00	34,00	15,11			4,10
1,00	11,00	146,20	36,10	16,89	61,00	,42	4,50
1,00	11,00	146,00	36,00	16,89	56,00	,38	4,50
1,00	11,00	140,00	32,00	16,33	48,00	,34	4,40
1,00	11,00	157,00	48,00	19,47	63,00	,40	5,10
1,00	11,00	147,80	38,00	17,40	61,00	,41	4,70
1,00	11,00	142,00	31,00	15,37	48,00	,34	4,30
1,00	11,00	142,00	33,00	16,37	56,00	,39	4,50
1,00	11,00	150,50	35,50	15,67	63,00	,42	4,40
1,00	11,00	148,30	48,30	21,96	69,00	,47	5,70
1,00	11,00	147,00	34,00	15,73	55,00	,37	4,50
1,00	11,00	149,50	36,50	16,33			4,70
1,00	11,00	147,00	39,00	18,05	55,00	,37	5,10
1,00	11,00	162,40	48,00	18,20	62,00	,38	5,30
1,00	11,00	149,50	40,00	17,90	61,00	,41	5,30
1,00	11,00	146,50	37,70	17,57	59,00	,40	5,30
1,00	11,00	148,50	33,00	14,96	54,00	,36	4,80
1,00	11,00	142,00	36,00	17,85	50,00	,35	5,60
1,00	11,00	143,00	33,00	16,14	53,00	,37	5,40
1,00	11,00	154,50	43,00	18,01	64,00	,41	5,80
1,00	11,00	138,00	30,00	15,75	56,00	,41	5,50
1,00	11,00	149,90	38,40	17,09	61,00	,41	5,80
1,00	11,00	148,00	32,00	14,61	55,00	,37	5,50
1,00	11,00	150,90	40,50	17,79	63,00	,42	6,20
1,00	11,00	139,00	25,50	13,20	48,00	,35	5,60
1,00	11,00	140,00	32,00	16,33	51,00	,36	6,30
1,00	11,00	150,00	36,00	16,00	53,00	,35	6,50
1,00	11,00	137,00	30,00	15,98	52,00	,38	6,60
1,00	11,00	140,80	29,10	14,68	59,00	,42	7,50
1,00	11,00	141,00	30,00	15,09	53,00	,38	8,30
1,00	11,00	145,00	49,00	23,31	64,00	,44
1,00	11,00	146,00	57,00	26,74	78,00	,53
1,00	11,00	152,00	66,00	28,57	60,00	,39	2,50
1,00	11,00	145,00	50,00	23,78	64,00	,44	2,20
1,00	11,00	153,60	56,90	24,12	83,00	,54	2,50
1,00	11,00	152,60	60,60	26,02	81,00	,53	3,20
1,00	11,00	147,90	53,10	24,27	78,00	,53	3,10
1,00	11,00	151,00	56,00	24,56	73,00	,48	3,20
1,00	11,00	159,00	62,00	24,52	70,00	,44	3,60
1,00	11,00	146,00	53,00	24,86	70,00	,48	3,80
1,00	11,00	154,00	54,00	22,77	65,00	,42	3,50
1,00	11,00	147,00	55,00	25,45	60,00	,41	4,30
1,00	11,00	171,00	66,00	22,57	71,00	,42	4,60
1,00	12,00				53,00		6,50
1,00	12,00	148,50	37,60	17,05	64,00	,43
1,00	12,00	160,00	47,50	18,55	64,00	,40
1,00	12,00	164,00	55,00	20,45	67,00	,41
1,00	12,00	163,50	60,00	22,44	73,00	,45
1,00	12,00	155,00	54,00	22,48	68,00	,44	2,50
1,00	12,00	139,00	36,00	18,63	55,00	,40	2,20
1,00	12,00	147,00	44,00	20,36	60,00	,41	2,60
1,00	12,00	150,00	49,00	21,78	70,00	,47	2,90
1,00	12,00	144,00	47,40	22,86	74,00	,51	3,40
1,00	12,00	149,00	49,40	22,25	67,00	,45	3,30
1,00	12,00	167,00	53,00	19,00	60,00	,36	2,80
1,00	12,00	162,00	52,50	20,00	66,00	,41	3,20
1,00	12,00	152,00	40,00	17,31	57,00	,38	2,70
1,00	12,00	146,00	30,00	14,07	53,00	,36	2,20
1,00	12,00	160,00	47,20	18,44	66,00	,41	3,10
1,00	12,00	156,00	48,30	19,85	67,00	,43	3,50
1,00	12,00	155,00	38,00	15,82	60,00	,39	2,70
1,00	12,00	164,00	55,00	20,45	68,00	,41	3,70
1,00	12,00	153,00	53,50	22,85	78,00	,51	4,30
1,00	12,00	159,00	45,00	17,80	62,00	,39	3,40
1,00	12,00	153,00	42,50	18,16	60,00	,39	3,50
1,00	12,00	161,00	55,40	21,37	67,00	,42	4,30
1,00	12,00	151,00	36,00	15,79	48,00	,32	3,20
1,00	12,00	164,00	53,50	19,89	69,00	,42	4,20
1,00	12,00	147,00	37,00	17,12	52,00	,35	3,70
1,00	12,00	147,50	34,00	15,63	58,00	,39	3,40
1,00	12,00	154,00	36,50	15,39	57,00	,37	3,40
1,00	12,00	154,50	46,10	19,31	63,00	,41	4,20
1,00	12,00	149,00	40,00	18,02	62,00	,42	4,00
1,00	12,00	157,00	38,00	15,42	54,00	,34	3,60
1,00	12,00	156,00	37,00	15,20	61,00	,39	3,60
1,00	12,00	147,00	42,00	19,44	57,00	,39	4,50
1,00	12,00	161,00	58,00	22,38	79,00	,49	5,10
1,00	12,00	149,00	43,00	19,37	64,00	,43	4,50
1,00	12,00	151,00	39,00	17,10	56,00	,37	4,10
1,00	12,00	153,00	44,30	18,92	61,00	,40	4,50
1,00	12,00	155,00	43,00	17,90	61,00	,39	4,30
1,00	12,00	155,00	49,00	20,40	63,00	,41	4,90
1,00	12,00	151,00	41,00	17,98	58,00	,38	4,60
1,00	12,00	159,00	42,40	16,77	63,00	,40	4,40
1,00	12,00	160,00	40,80	15,94	63,00	,39	4,30
1,00	12,00	157,50	46,80	18,87	67,00	,43	5,20
1,00	12,00	158,00	45,00	18,03	56,00	,35	5,10
1,00	12,00	152,00	40,60	17,57	59,00	,39	5,20
1,00	12,00	168,00	58,00	20,55	67,00	,40	6,10
1,00	12,00	164,00	46,70	17,36	64,00	,39	5,50
1,00	12,00	161,00	44,50	17,17	66,00	,41	5,50
1,00	12,00	141,50	34,90	17,43	59,00	,42	5,90
1,00	12,00	162,00	39,30	14,97	59,00	,36	5,60
1,00	12,00	152,00	46,00	19,91	64,00	,42	6,70
1,00	12,00	145,50	34,10	16,11	55,00	,38	6,10
1,00	12,00	163,50	52,10	19,49	67,00	,41	6,90
1,00	12,00	157,00	44,80	18,18	66,00	,42	6,70
1,00	12,00	150,50	40,70	17,97	64,00	,43	6,70
1,00	12,00	142,00	29,90	14,83	57,00	,40	6,10
1,00	12,00	149,00	36,40	16,40	63,00	,42	6,50
1,00	12,00	150,00	36,40	16,18	61,00	,41	6,70
1,00	12,00	161,00	47,50	18,32	63,00	,39	7,80
1,00	12,00	145,50	33,80	15,97	56,00	,38	8,40
1,00	12,00	162,00	62,00	23,62	77,00	,48
1,00	12,00	159,00	62,00	24,52	76,00	,48	2,30
1,00	12,00	155,50	62,50	25,85	83,00	,53	2,70
1,00	12,00	153,00	56,00	23,92	69,00	,45	3,30
1,00	12,00	158,00	58,00	23,23	70,00	,44	3,60
1,00	12,00	165,00	63,00	23,14	74,00	,45	3,60
1,00	12,00	160,50	66,00	25,62	85,00	,53	4,50
1,00	12,00	157,00	59,10	23,98	71,00	,45	4,70
1,00	12,00	136,50	48,50	26,03	66,00	,48	5,30
1,00	12,00	163,50	64,50	24,13	70,00	,43	7,90
1,00	13,00		71,30		80,00		5,10
1,00	13,00	154,00	37,00	15,60
1,00	13,00	163,00	43,50	16,37	55,00	,34
1,00	13,00	155,00	42,50	17,69	58,00	,37
1,00	13,00	159,00	45,00	17,80	60,00	,38
1,00	13,00	157,50	45,00	18,14	62,00	,39
1,00	13,00	169,00	55,00	19,26	64,00	,38
1,00	13,00	165,50	60,50	22,09	65,00	,39	3,20
1,00	13,00	166,50	66,00	23,81	73,00	,44	3,60
1,00	13,00	153,70	48,60	20,57	67,00	,44	3,40
1,00	13,00	161,00	45,00	17,36	63,00	,39	2,80
1,00	13,00	174,00	67,90	22,43	75,00	,43	3,90
1,00	13,00	169,00	59,00	20,66	66,00	,39	3,60
1,00	13,00	153,50	42,00	17,83	59,00	,38	3,10
1,00	13,00	165,00	49,00	18,00	58,00	,35	3,30
1,00	13,00	160,00	55,40	21,64	69,00	,43	4,10
1,00	13,00	160,00	53,00	20,70	60,00	,38	4,20
1,00	13,00	155,00	43,00	17,90	54,00	,35	3,80
1,00	13,00	164,00	62,00	23,05	70,00	,43	4,90
1,00	13,00	161,00	49,00	18,90			4,10
1,00	13,00	159,50	47,50	18,67	65,00	,41	4,10
1,00	13,00	168,00	54,00	19,13	68,00	,40	4,20
1,00	13,00	153,20	46,00	19,60	67,00	,44	4,30
1,00	13,00	162,00	50,00	19,05	59,00	,36	4,30
1,00	13,00	153,70	44,20	18,71	60,00	,39	4,30
1,00	13,00	157,00	47,10	19,11	65,00	,41	4,50
1,00	13,00	168,00	54,00	19,13	61,00	,36	4,60
1,00	13,00	147,00	39,00	18,05	57,00	,39	4,40
1,00	13,00	162,00	47,20	17,99	66,00	,41	4,40
1,00	13,00	170,00	47,00	16,26	52,00	,31	4,10
1,00	13,00	164,60	46,20	17,05	61,00	,37	4,30
1,00	13,00	160,00	49,00	19,14	62,00	,39	4,90
1,00	13,00	161,00	47,00	18,13	59,00	,37	4,70
1,00	13,00	162,00	52,00	19,81	60,00	,37	5,10
1,00	13,00	159,00	50,00	19,78	60,00	,38	5,10
1,00	13,00	160,00	53,00	20,70	65,00	,41	5,30
1,00	13,00	160,00	36,00	14,06	54,00	,34	4,10
1,00	13,00	160,00	46,10	18,01	61,00	,38	4,90
1,00	13,00	159,50	54,50	21,42	68,00	,43	5,60
1,00	13,00	161,00	48,80	18,83	65,00	,40	5,10
1,00	13,00	159,50	50,00	19,65	65,00	,41	5,30
1,00	13,00	151,00	43,00	18,86	58,00	,38	5,30
1,00	13,00	161,50	46,50	17,83	65,00	,40	5,10
1,00	13,00	155,50	44,00	18,20	62,00	,40	5,20
1,00	13,00	159,00	45,00	17,80	59,00	,37	5,20
1,00	13,00	167,00	51,50	18,47	63,00	,38	5,40
1,00	13,00	160,50	44,00	17,08	60,00	,37	5,20
1,00	13,00	150,00	43,80	19,47	65,00	,43	5,70
1,00	13,00	163,00	51,00	19,20	50,00	,31	5,70
1,00	13,00	145,80	37,90	17,83	59,00	,40	5,60
1,00	13,00	168,50	60,70	21,38	73,00	,43	6,50
1,00	13,00	166,70	58,80	21,16	70,00	,42	6,50
1,00	13,00	168,50	47,50	16,73	61,00	,36	5,80
1,00	13,00	162,00	53,70	20,46	68,00	,42	6,80
1,00	13,00	150,10	36,70	16,29	61,00	,41	6,10
1,00	13,00	151,00	43,40	19,03	67,00	,44	6,70
1,00	13,00	166,00	49,20	17,85	68,00	,41	6,50
1,00	13,00	155,00	46,00	19,15	57,00	,37	7,30
1,00	13,00	164,00	51,00	18,96	58,00	,35	7,50
1,00	13,00	166,00	43,50	15,79	61,00	,37	7,70
1,00	13,00	171,00	51,00	17,44	59,00	,35	8,10
1,00	13,00	163,00	64,00	24,09	66,00	,40
1,00	13,00	150,00	67,40	29,96
1,00	13,00	167,00	77,00	27,61	83,00	,50	2,40
1,00	13,00	165,00	65,00	23,88	70,00	,42	3,10
1,00	13,00	162,00	63,10	24,04	77,00	,48	3,20
1,00	13,00	153,00	65,00	27,77	80,00	,52	4,20
1,00	13,00	160,50	66,20	25,70	81,00	,50	4,60
1,00	13,00	159,00	62,00	24,52	60,00	,38	4,40
1,00	13,00	162,00	66,40	25,30	72,00	,44	5,30
1,00	13,00	171,00	74,00	25,31	73,00	,43	6,10
1,00	14,00				63,00		3,50
1,00	14,00	161,00	48,50	18,71	68,00	,42
1,00	14,00	160,50	50,40	19,57	67,00	,42
1,00	14,00	169,00	59,00	20,66	68,00	,40
1,00	14,00	169,50	63,00	21,93	68,00	,40
1,00	14,00	167,00	61,50	22,05	70,00	,42
1,00	14,00	163,00	60,50	22,77
1,00	14,00	166,00	63,50	23,04	69,00	,42
1,00	14,00	157,50	49,30	19,87	68,00	,43	2,20
1,00	14,00	162,00	59,00	22,48	68,00	,42	3,50
1,00	14,00	171,00	60,20	20,59	70,00	,41	3,20
1,00	14,00	174,00	55,00	18,17			2,80
1,00	14,00	160,50	56,90	22,09	71,00	,44	3,80
1,00	14,00	156,00	48,00	19,72	58,00	,37	3,60
1,00	14,00	161,00	58,00	22,38	67,00	,42	4,20
1,00	14,00	164,50	61,60	22,76	75,00	,46	4,30
1,00	14,00	168,00	58,00	20,55	63,00	,38	3,90
1,00	14,00	153,00	52,00	22,21	64,00	,42	4,30
1,00	14,00	165,00	60,00	22,04	70,00	,42	4,30
1,00	14,00	170,00	59,00	20,42	61,00	,36	4,20
1,00	14,00	152,00	46,50	20,13	61,00	,40	4,20
1,00	14,00	150,50	46,20	20,40	67,00	,45	4,30
1,00	14,00	170,00	61,50	21,28	68,00	,40	4,50
1,00	14,00	162,50	53,50	20,26	70,00	,43	4,30
1,00	14,00	172,00	69,60	23,53	72,00	,42	5,20
1,00	14,00	164,00	45,00	16,73	55,00	,34	3,90
1,00	14,00	169,00	59,00	20,66	69,00	,41	4,70
1,00	14,00	163,00	52,10	19,61	66,00	,40	4,60
1,00	14,00	168,50	49,70	17,50	62,00	,37	4,20
1,00	14,00	161,00	60,00	23,15	65,00	,40	5,40
1,00	14,00	167,00	59,00	21,16	62,00	,37	5,10
1,00	14,00	159,00	48,00	18,99	58,00	,36	4,70
1,00	14,00	176,00	53,00	17,11	66,00	,38	4,40
1,00	14,00	171,00	56,00	19,15	60,00	,35	4,90
1,00	14,00	158,00	50,50	20,23	65,00	,41	5,30
1,00	14,00	165,00	58,80	21,60	72,00	,44	5,80
1,00	14,00	161,00	47,00	18,13	63,00	,39	5,20
1,00	14,00	160,00	44,00	17,19	59,00	,37	5,10
1,00	14,00	160,00	50,70	19,80	66,00	,41	5,70
1,00	14,00	167,50	59,50	21,21	69,00	,41	6,10
1,00	14,00	169,00	58,80	20,59	70,00	,41	6,10
1,00	14,00	163,00	56,00	21,08	65,00	,40	6,20
1,00	14,00	164,00	58,00	21,56	64,00	,39	6,30
1,00	14,00	169,00	58,00	20,31	68,00	,40	6,10
1,00	14,00	161,00	47,40	18,29	65,00	,40	5,70
1,00	14,00	159,50	50,50	19,85	67,00	,42	6,10
1,00	14,00	155,00	46,00	19,15	63,00	,41	6,10
1,00	14,00	160,00	49,00	19,14	60,00	,38	6,20
1,00	14,00	172,00	60,20	20,35	71,00	,41	6,50
1,00	14,00	166,50	51,50	18,58	63,00	,38	6,30
1,00	14,00	162,00	46,00	17,53	60,00	,37	6,10
1,00	14,00	163,00	47,50	17,88	61,00	,37	6,20
1,00	14,00	163,50	45,70	17,10	64,00	,39	6,80
1,00	14,00	173,50	58,00	19,27	67,00	,39	7,40
1,00	14,00	160,00	51,00	19,92	68,00	,43	8,10
1,00	14,00	170,00	57,00	19,72	68,00	,40	8,20
1,00	14,00	161,00	50,00	19,29	59,00	,37	8,50
1,00	14,00	169,00	55,50	19,43	65,00	,38	9,30
1,00	14,00	154,00	38,50	16,23	54,00	,35	9,80
1,00	14,00	162,50	75,90	28,74	84,00	,52	2,20
1,00	14,00	160,00	78,00	30,47	82,00	,51	2,80
1,00	14,00	167,00	74,20	26,61	88,00	,53	2,50
1,00	14,00	157,00	60,70	24,63	74,00	,47	3,10
1,00	14,00	169,00	71,00	24,86	68,00	,40	3,50
1,00	14,00	163,00	75,00	28,23	84,00	,52	4,20
1,00	14,00	162,00	65,00	24,77	66,00	,41	4,20
1,00	14,00	169,00	70,00	24,51	85,00	,50	4,40
1,00	14,00	165,50	72,00	26,29	81,00	,49	4,90
1,00	14,00	167,00	70,50	25,28	85,00	,51	4,70
2,00		167,50	52,00	18,53	70,00	,42	4,20
2,00	7,00	174,00
2,00	7,00	178,00					5,00
2,00	7,00	178,00			85,00	,48	6,20
2,00	7,00				63,00		2,10
2,00	7,00	172,00			73,00	,42	8,50
2,00	7,00	126,30	25,20	15,80	56,00	,44
2,00	7,00	123,00	25,00	16,52	53,00	,43
2,00	7,00	180,00	73,00	22,53	76,00	,42
2,00	7,00	132,40	32,50	18,54	63,00	,48	1,60
2,00	7,00	136,00	38,80	20,98	70,00	,51	2,10
2,00	7,00	123,00	31,00	20,49	70,00	,57	2,20
2,00	7,00	128,00	32,00	19,53	69,00	,54	2,10
2,00	7,00	133,00	29,40	16,62	61,00	,46	1,60
2,00	7,00	127,00	30,00	18,60	60,00	,47	2,00
2,00	7,00	128,50	34,20	20,71	71,00	,55	2,50
2,00	7,00	123,00	29,00	19,17	59,00	,48	2,20
2,00	7,00	132,00	35,00	20,09	71,00	,54	2,40
2,00	7,00	134,00	34,00	18,94			2,30
2,00	7,00	130,50	32,70	19,20	69,00	,53	2,50
2,00	7,00	123,50	27,70	18,16	59,00	,48	2,30
2,00	7,00	129,50	28,20	16,82	62,00	,48	2,10
2,00	7,00	129,50	28,20	16,82	60,00	,46	2,10
2,00	7,00	132,50	33,00	18,80	59,00	,45	2,50
2,00	7,00	128,50	29,20	17,68	61,00	,47	2,40
2,00	7,00	124,20	26,00	16,86	56,00	,45	2,30
2,00	7,00	160,00	53,00	20,70	72,00	,45	3,10
2,00	7,00	132,00	26,90	15,44	58,00	,44	2,10
2,00	7,00	127,00	27,90	17,30	61,00	,48	2,50
2,00	7,00	129,00	26,00	15,62			2,20
2,00	7,00	129,00	21,60	12,98	53,00	,41	1,70
2,00	7,00	129,00	27,00	16,22	54,00	,42	2,50
2,00	7,00	133,00	25,10	14,19	55,00	,41	2,10
2,00	7,00	130,00	27,00	15,98	58,00	,45	2,50
2,00	7,00	125,00	25,70	16,45	60,00	,48	2,60
2,00	7,00	125,30	26,40	16,82	62,00	,49	2,70
2,00	7,00	127,00	27,00	16,74	58,00	,46	2,70
2,00	7,00	117,00	20,00	14,61	47,00	,40	2,30
2,00	7,00	130,50	27,40	16,09	60,00	,46	2,60
2,00	7,00	165,00	57,00	20,94	68,00	,41	3,60
2,00	7,00	121,50	21,00	14,23	56,00	,46	2,30
2,00	7,00	174,00	55,00	18,17	69,00	,40	3,10
2,00	7,00	125,00	22,00	14,08	51,00	,41	2,30
2,00	7,00	124,00	23,00	14,96	57,00	,46	2,50
2,00	7,00	126,00	25,00	15,75	53,00	,42	2,70
2,00	7,00	127,00	29,00	17,98	60,00	,47	3,20
2,00	7,00	117,80	20,80	14,99	55,00	,47	2,60
2,00	7,00	174,50	59,00	19,38	73,00	,42	3,50
2,00	7,00	125,00	23,00	14,72	54,00	,43	2,60
2,00	7,00	182,00	66,80	20,17	77,00	,42	3,70
2,00	7,00	121,50	23,00	15,58	50,00	,41	2,80
2,00	7,00	180,00	69,00	21,30	68,00	,38	4,00
2,00	7,00	125,90	27,20	17,16	60,00	,48	3,20
2,00	7,00	129,50	27,80	16,58	60,00	,46	3,10
2,00	7,00	122,00	21,00	14,11	52,00	,43	2,70
2,00	7,00	126,00	26,80	16,88	56,00	,44	3,30
2,00	7,00	128,00	27,60	16,85	59,00	,46	3,30
2,00	7,00	136,60	30,80	16,51	59,00	,43	3,30
2,00	7,00	178,00	68,00	21,46	84,00	,47	4,30
2,00	7,00	120,00	20,00	13,89	49,00	,41	2,80
2,00	7,00	176,00	63,00	20,34	80,00	,45	4,10
2,00	7,00	121,50	22,40	15,17	59,00	,49	3,10
2,00	7,00	127,50	29,00	17,84	60,00	,47	3,70
2,00	7,00	114,00	19,20	14,77	54,00	,47	3,10
2,00	7,00	170,00	57,00	19,72			4,10
2,00	7,00	127,00	26,00	16,12	57,00	,45	3,40
2,00	7,00	182,00	69,50	20,98	77,00	,42	4,40
2,00	7,00	134,50	26,10	14,43	59,00	,44	3,10
2,00	7,00	124,00	26,60	17,30	58,00	,47	3,70
2,00	7,00	113,50	21,00	16,30	59,00	,52	3,50
2,00	7,00	126,00	24,00	15,12	56,00	,44	3,30
2,00	7,00	130,50	29,00	17,03	57,00	,44	3,70
2,00	7,00	127,20	25,80	15,95	59,00	,46	3,50
2,00	7,00	125,00	24,00	15,36			3,40
2,00	7,00	133,50	28,10	15,77	57,00	,43	3,50
2,00	7,00	124,00	25,00	16,26	57,00	,46	3,60
2,00	7,00	127,00	30,00	18,60	58,00	,46	4,10
2,00	7,00	166,50	56,00	20,20	74,00	,44	4,50
2,00	7,00	131,00	32,00	18,65	63,00	,48	4,20
2,00	7,00	182,00	63,00	19,02	69,00	,38	4,30
2,00	7,00	128,20	24,40	14,85	56,00	,44	3,50
2,00	7,00	184,00	73,00	21,56	82,00	,45	4,90
2,00	7,00	129,00	25,00	15,02	53,00	,41	3,60
2,00	7,00	186,00	67,40	19,48	72,00	,39	4,50
2,00	7,00	124,00	23,00	14,96	55,00	,44	3,60
2,00	7,00	124,00	23,00	14,96	56,00	,45	3,60
2,00	7,00	135,90	33,10	17,92	64,00	,47	4,20
2,00	7,00	172,00	54,00	18,25	69,00	,40	4,30
2,00	7,00	184,00	65,00	19,20	71,00	,39	4,50
2,00	7,00	128,00	25,40	15,50	58,00	,45	3,80
2,00	7,00	124,30	21,60	13,98	54,00	,43	3,50
2,00	7,00	154,00	52,00	21,93	74,00	,48	5,10
2,00	7,00	173,50	54,00	17,94	66,00	,38	4,30
2,00	7,00	125,50	28,60	18,16	66,00	,53	4,50
2,00	7,00	129,50	26,90	16,04	59,00	,46	4,10
2,00	7,00	122,60	22,60	15,04	55,00	,45	4,10
2,00	7,00	125,50	25,10	15,94	57,00	,45	4,30
2,00	7,00	119,00	20,20	14,26	54,00	,45	4,10
2,00	7,00	167,00	56,00	20,08	75,00	,45	5,30
2,00	7,00	179,00	67,20	20,97	76,00	,42	5,50
2,00	7,00	124,20	23,00	14,91	59,00	,48	4,30
2,00	7,00	184,00	75,00	22,15	76,00	,41	5,80
2,00	7,00	125,20	21,90	13,97	54,00	,43	4,20
2,00	7,00	120,00	20,80	14,44	53,00	,44	4,30
2,00	7,00	189,00	72,00	20,16	74,00	,39	5,50
2,00	7,00	164,00	50,00	18,59	65,00	,40	5,20
2,00	7,00	174,50	69,00	22,66	73,00	,42	6,10
2,00	7,00	174,00	58,00	19,16	66,00	,38	5,40
2,00	7,00	124,00	24,00	15,61	56,00	,45	4,70
2,00	7,00	126,00	26,00	16,38	55,00	,44	4,90
2,00	7,00	182,00	74,00	22,34	84,00	,46	6,10
2,00	7,00	128,50	22,90	13,87	57,00	,44	4,40
2,00	7,00	181,00	73,00	22,28	73,00	,40	6,10
2,00	7,00	177,50	70,00	22,22	71,00	,40	6,10
2,00	7,00	116,00	20,30	15,09	54,00	,47	4,70
2,00	7,00	164,00	56,00	20,82	72,00	,44	5,90
2,00	7,00	178,00	58,00	18,31	68,00	,38	5,40
2,00	7,00	120,50	22,60	15,56	54,00	,45	4,90
2,00	7,00	173,00	64,00	21,38	76,00	,44	6,10
2,00	7,00	164,50	60,00	22,17	73,00	,44	6,30
2,00	7,00	15,50	40,00	16,65	62,00	,40	5,20
2,00	7,00	192,00	75,00	20,35	77,00	,40	6,10
2,00	7,00	183,50	67,00	19,90	73,00	,40	6,10
2,00	7,00	134,00	28,00	15,59	56,00	,42	5,30
2,00	7,00	160,00	50,00	19,53	73,00	,46	6,10
2,00	7,00	172,00	60,00	20,28	69,00	,40	6,30
2,00	7,00	182,00	62,00	18,72	72,00	,40	6,10
2,00	7,00	175,00	60,00	19,59	70,00	,40	6,30
2,00	7,00	174,50	67,00	22,00	72,00	,41	6,80
2,00	7,00	184,00	69,00	20,38	83,00	,45	6,50
2,00	7,00	123,00	21,00	13,88	50,00	,41	5,30
2,00	7,00	122,00	23,00	15,45	54,00	,44	5,70
2,00	7,00	176,00	69,00	22,28	68,00	,39	7,10
2,00	7,00	125,50	24,00	15,24	53,00	,42	5,70
2,00	7,00	154,00	41,00	17,29	61,00	,40	6,20
2,00	7,00	170,00	61,00	21,11	65,00	,38	7,00
2,00	7,00	173,00	55,00	18,38	69,00	,40	6,50
2,00	7,00	168,00	54,00	19,13	70,00	,42	6,70
2,00	7,00	182,00	62,00	18,72	73,00	,40	6,70
2,00	7,00	172,00	63,00	21,30	82,00	,48	7,30
2,00	7,00	175,50	53,00	17,21	67,00	,38	6,70
2,00	7,00	176,00	60,50	19,53	71,00	,40	7,20
2,00	7,00	175,00	57,00	18,61	68,00	,39	7,10
2,00	7,00	175,00	60,00	19,59	69,00	,39	7,30
2,00	7,00	172,50	65,00	21,84	72,00	,42	7,80
2,00	7,00	175,00	62,00	20,24	69,00	,39	7,50
2,00	7,00	166,00	50,00	18,14	66,00	,40	7,10
2,00	7,00	130,20	24,80	14,63	58,00	,45	6,40
2,00	7,00	187,50	74,00	21,05	79,00	,42	7,70
2,00	7,00	165,00	50,00	18,37	69,00	,42	7,20
2,00	7,00	179,00	60,00	18,73	81,00	,45	7,30
2,00	7,00	152,50	38,00	16,34	60,00	,39	6,90
2,00	7,00	174,00	55,00	18,17	72,00	,41	7,30
2,00	7,00	175,50	65,00	21,10	70,00	,40	7,90
2,00	7,00	185,00	67,30	19,66	76,00	,41	7,70
2,00	7,00	170,00	62,00	21,45	72,00	,42	8,10
2,00	7,00	184,00	69,00	20,38	80,00	,43	7,90
2,00	7,00	181,50	73,00	22,16	76,00	,42	8,50
2,00	7,00	184,00	75,00	22,15	76,00	,41	8,50
2,00	7,00	185,50	68,00	19,76	75,00	,40	8,10
2,00	7,00	166,00	45,00	16,33	61,00	,37	7,60
2,00	7,00	167,00	55,00	19,72	71,00	,43	8,30
2,00	7,00	173,30	63,00	20,98	75,00	,43	8,70
2,00	7,00	164,00	50,00	18,59	61,00	,37	8,50
2,00	7,00	186,00	64,00	18,50	73,00	,39	8,50
2,00	7,00	169,00	47,00	16,46	64,00	,38	8,30
2,00	7,00	168,00	61,00	21,61	77,00	,46	10,10
2,00	7,00	174,00	65,00	21,47	75,00	,43	10,10
2,00	7,00	176,00	58,00	18,72	77,00	,44	9,60
2,00	7,00	185,00	65,00	18,99	75,00	,41	9,80
2,00	7,00	179,00	64,00	19,97	70,00	,39	11,10
2,00	7,00	173,00	54,00	18,04	67,00	,39	11,60
2,00	7,00	175,00	70,30	22,96	78,00	,45
2,00	7,00	174,50	75,00	24,63	75,00	,43
2,00	7,00	176,50	94,00	30,17	104,00	,59	2,30
2,00	7,00	133,00	50,00	28,27	83,00	,62	2,00
2,00	7,00	137,30	48,90	25,94	80,00	,58	1,70
2,00	7,00	162,00	72,00	27,43	95,00	,59	2,60
2,00	7,00	173,00	75,00	25,06	94,00	,54	2,30
2,00	7,00	178,00	91,00	28,72	82,00	,46	3,30
2,00	7,00	136,50	45,00	24,15	76,00	,56	2,40
2,00	7,00	170,00	79,00	27,34	99,00	,58	3,10
2,00	7,00	182,00	90,00	27,17	88,00	,48	3,10
2,00	7,00	175,00	77,00	25,14	88,00	,50	3,10
2,00	7,00	184,00	77,60	22,92	80,00	,43	2,70
2,00	7,00	181,00	80,00	24,42	64,00	,35	3,10
2,00	7,00	163,00	71,00	26,72	100,00	,61	3,60
2,00	7,00	172,00	82,00	27,72	83,00	,48	4,30
2,00	7,00	160,00	61,00	23,83	87,00	,54	4,10
2,00	7,00	180,00	78,00	24,07	66,00	,37	4,30
2,00	7,00	180,00	87,00	26,85	94,00	,52	5,20
2,00	7,00	177,00	78,00	24,90	89,00	,50	5,20
2,00	7,00	173,00	69,00	23,05	81,00	,47	5,20
2,00	7,00	188,00	97,00	27,44			6,30
2,00	7,00	176,00	77,00	24,86	83,00	,47	6,10
2,00	7,00	172,00	68,00	22,99	81,00	,47	5,90
2,00	7,00	189,00	85,00	23,80	68,00	,36	6,10
2,00	7,00	164,00	66,00	24,54	81,00	,49	6,50
2,00	7,00	171,00	68,00	23,26	72,00	,42	8,30
2,00	7,00	192,50	85,00	22,94	78,00	,41	8,80
2,00	7,00	201,00	97,10	24,03	80,00	,40	9,10
2,00	8,00		29,00		59,00		2,50
2,00	8,00	125,00	26,00	16,64	54,00	,43
2,00	8,00	132,80	32,70	18,54	65,00	,49	2,00
2,00	8,00	126,40	29,70	18,59	64,00	,51	2,10
2,00	8,00	145,00	40,00	19,02	60,00	,41	2,20
2,00	8,00	136,70	35,30	18,89	67,00	,49	2,20
2,00	8,00	140,00	36,00	18,37	63,00	,45	2,20
2,00	8,00	121,00	24,90	17,01	57,00	,47	2,10
2,00	8,00	132,60	32,50	18,48	64,00	,48	2,50
2,00	8,00	134,00	31,50	17,54	71,00	,53	2,40
2,00	8,00	133,00	31,00	17,53	66,00	,50	2,60
2,00	8,00	130,00	27,00	15,98	68,00	,52	2,30
2,00	8,00	132,20	27,90	15,96	58,00	,44	2,30
2,00	8,00	132,80	26,90	15,25	57,00	,43	2,20
2,00	8,00	134,90	28,90	15,88	60,00	,44	2,40
2,00	8,00	142,00	34,00	16,86			2,60
2,00	8,00	133,40	27,10	15,23	58,00	,43	2,30
2,00	8,00	134,40	34,10	18,88	65,00	,48	3,10
2,00	8,00	125,50	22,60	14,35	55,00	,44	2,20
2,00	8,00	128,00	25,00	15,26	60,00	,47	2,40
2,00	8,00	138,50	31,70	16,53	63,00	,45	2,70
2,00	8,00	128,00	25,40	15,50	57,00	,45	2,50
2,00	8,00	136,70	35,20	18,84	65,00	,48	3,20
2,00	8,00	131,60	28,10	16,23	61,00	,46	2,70
2,00	8,00	138,10	35,60	18,67	62,00	,45	3,20
2,00	8,00	130,00	31,00	18,34	74,00	,57	3,20
2,00	8,00	129,00	24,00	14,42	57,00	,44	2,50
2,00	8,00	130,40	26,20	15,41	55,00	,42	2,70
2,00	8,00	139,50	34,80	17,88	64,00	,46	3,20
2,00	8,00	135,50	33,60	18,30	65,00	,48	3,30
2,00	8,00	137,70	32,60	17,19	62,00	,45	3,10
2,00	8,00	138,00	36,00	18,90	69,00	,50	3,50
2,00	8,00	134,20	34,00	18,88	63,00	,47	3,50
2,00	8,00	130,30	28,30	16,67	59,00	,45	3,10
2,00	8,00	137,20	33,00	17,53	64,00	,47	3,30
2,00	8,00	130,50	28,10	16,50	58,00	,44	3,10
2,00	8,00	133,30	31,00	17,45	57,00	,43	3,30
2,00	8,00	134,30	29,60	16,41	61,00	,45	3,10
2,00	8,00	125,00	22,50	14,40	49,00	,39	2,70
2,00	8,00	135,00	32,50	17,83	51,00	,38	3,40
2,00	8,00	134,10	31,50	17,52	63,00	,47	3,40
2,00	8,00	142,30	37,10	18,32	67,00	,47	3,60
2,00	8,00	140,00	31,00	15,82	59,00	,42	3,10
2,00	8,00	130,50	26,40	15,50	58,00	,44	3,10
2,00	8,00	131,00	27,60	16,08	58,00	,44	3,30
2,00	8,00	132,00	26,90	15,44	56,00	,42	3,20
2,00	8,00	136,50	28,40	15,24	57,00	,42	3,20
2,00	8,00	125,10	26,10	16,68	62,00	,50	3,50
2,00	8,00	127,70	26,00	15,94	61,00	,48	3,40
2,00	8,00	129,00	26,00	15,62			3,40
2,00	8,00	122,50	22,70	15,13	58,00	,47	3,40
2,00	8,00	125,00	26,00	16,64	95,00	,76	3,80
2,00	8,00	143,00	30,90	15,11			3,50
2,00	8,00	138,50	28,40	14,81	58,00	,42	3,80
2,00	8,00	136,00	27,00	14,60	61,00	,45	3,80
2,00	8,00	136,00	29,50	15,95	60,00	,44	4,10
2,00	8,00	140,00	35,50	18,11	63,00	,45	4,60
2,00	8,00	124,70	23,90	15,37	58,00	,47	4,10
2,00	8,00	133,20	27,40	15,44	61,00	,46	4,20
2,00	8,00	132,00	29,40	16,87	59,00	,45	4,50
2,00	8,00	128,80	25,40	15,31	61,00	,47	4,20
2,00	8,00	130,00	25,50	15,09	52,00	,40	4,20
2,00	8,00	122,80	23,50	15,58	57,00	,46	4,30
2,00	8,00	145,00	31,00	14,74	57,00	,39	4,20
2,00	8,00	144,20	34,20	16,45	62,00	,43	4,80
2,00	8,00	123,30	21,50	14,14	52,00	,42	4,50
2,00	8,00	123,40	21,20	13,92	56,00	,45	4,50
2,00	8,00	120,50	22,60	15,56	56,00	,46	4,90
2,00	8,00	131,00	24,30	14,16	56,00	,43	5,10
2,00	8,00	135,50	25,10	13,67	56,00	,41	5,20
2,00	8,00	119,70	18,40	12,84	52,00	,43	5,70
2,00	8,00	128,00	26,00	15,87	58,00	,45	6,40
2,00	8,00	124,00	23,00	14,96	56,00	,45	6,50
2,00	8,00	129,00	23,10	13,88	55,00	,43	6,70
2,00	8,00	147,30	58,50	26,96	84,00	,57	2,20
2,00	8,00	150,00	60,00	26,67	93,00	,62	2,50
2,00	8,00	139,00	45,10	23,34	76,00	,55	2,10
2,00	8,00	139,00	42,10	21,79	74,00	,53	2,10
2,00	8,00	133,50	41,80	23,45	76,00	,57	2,50
2,00	8,00	136,00	43,00	23,25	81,00	,60	2,50
2,00	8,00	143,50	41,50	20,15	71,00	,49	2,00
2,00	8,00	149,00	48,00	21,62	90,00	,60	2,30
2,00	8,00	151,00	45,20	19,82	68,00	,45	2,20
2,00	8,00	138,30	37,70	19,71	66,00	,48	2,30
2,00	8,00	140,50	40,00	20,26	67,00	,48	2,70
2,00	8,00	135,00	41,00	22,50	55,00	,41	3,20
2,00	8,00	127,70	32,10	19,68	62,00	,49	4,10
2,00	9,00
2,00	9,00
2,00	9,00	167,00			79,00	,47
2,00	9,00						4,50
2,00	9,00						2,30
2,00	9,00						1,70
2,00	9,00						4,80
2,00	9,00						6,10
2,00	9,00						6,10
2,00	9,00						4,90
2,00	9,00	187,00			77,00	,41	7,20
2,00	9,00	156,50	47,10	19,23	74,00	,47	1,50
2,00	9,00	139,50	39,50	20,30	67,00	,48	2,20
2,00	9,00	140,00	42,50	21,68	72,00	,51	2,50
2,00	9,00	174,00	70,00	23,12	88,00	,51	3,10
2,00	9,00	144,00	42,00	20,25	70,00	,49	2,60
2,00	9,00	133,20	34,50	19,45	69,00	,52	2,60
2,00	9,00	138,00	32,00	16,80	64,00	,46	2,30
2,00	9,00	135,00	33,00	18,11	63,00	,47	2,70
2,00	9,00	135,00	32,00	17,56	57,00	,42	2,70
2,00	9,00	140,00	35,00	17,86	60,00	,43	2,80
2,00	9,00	130,30	26,00	15,31	55,00	,42	2,30
2,00	9,00	134,50	33,90	18,74	65,00	,48	3,20
2,00	9,00	139,30	37,00	19,07	71,00	,51	3,30
2,00	9,00	140,00	32,00	16,33	58,00	,41	2,80
2,00	9,00	179,00	57,00	17,79	71,00	,40	3,10
2,00	9,00	131,10	24,40	14,20	57,00	,43	2,40
2,00	9,00	181,00	57,00	17,40	74,00	,41	3,10
2,00	9,00	144,60	42,10	20,13	71,00	,49	3,70
2,00	9,00	131,00	25,20	14,68	57,00	,44	2,70
2,00	9,00	146,00	31,50	14,78	57,00	,39	2,80
2,00	9,00	137,40	33,40	17,69	62,00	,45	3,40
2,00	9,00	129,50	28,00	16,70	60,00	,46	3,20
2,00	9,00	135,50	26,00	14,16	59,00	,44	2,70
2,00	9,00	133,50	28,70	16,10	63,00	,47	3,10
2,00	9,00	139,50	32,10	16,50	60,00	,43	3,20
2,00	9,00	146,00	33,50	15,72	57,00	,39	3,10
2,00	9,00	139,00	26,40	13,66	58,00	,42	2,70
2,00	9,00	149,00	47,40	21,35	73,00	,49	4,30
2,00	9,00	130,40	27,00	15,88	57,00	,44	3,20
2,00	9,00	144,60	34,10	16,31	66,00	,46	3,30
2,00	9,00	142,00	34,70	17,21	64,00	,45	3,50
2,00	9,00	140,00	30,80	15,71	58,00	,41	3,20
2,00	9,00	136,60	28,70	15,38	57,00	,42	3,20
2,00	9,00	138,50	28,40	14,81	58,00	,42	3,10
2,00	9,00	135,90	31,70	17,16	60,00	,44	3,70
2,00	9,00	142,10	29,40	14,56	59,00	,42	3,20
2,00	9,00	141,50	41,00	20,48	57,00	,40	4,40
2,00	9,00	129,20	29,00	17,37	59,00	,46	3,80
2,00	9,00	129,00	25,00	15,02	50,00	,39	3,50
2,00	9,00	139,10	34,70	17,93	63,00	,45	4,10
2,00	9,00	144,80	31,80	15,17	58,00	,40	3,60
2,00	9,00	131,00	26,00	15,15	53,00	,40	3,70
2,00	9,00	182,00	76,00	22,94	83,00	,46	5,40
2,00	9,00	137,30	30,80	16,34	62,00	,45	4,10
2,00	9,00	133,70	33,50	18,74	63,00	,47	4,60
2,00	9,00	141,90	36,30	18,03	63,00	,44	4,50
2,00	9,00	184,00	60,00	17,72	70,00	,38	4,60
2,00	9,00	143,30	36,30	17,68	63,00	,44	4,60
2,00	9,00	132,00	27,00	15,50	56,00	,42	4,20
2,00	9,00	137,10	41,20	21,92	71,00	,52	5,50
2,00	9,00	128,40	26,10	15,83	56,00	,44	4,30
2,00	9,00	132,70	29,00	16,47	62,00	,47	4,70
2,00	9,00	140,60	30,20	15,28	59,00	,42	4,50
2,00	9,00	134,00	27,10	15,09	58,00	,43	4,50
2,00	9,00	147,00	31,80	14,72	58,00	,39	4,50
2,00	9,00	145,80	35,40	16,65	64,00	,44	4,90
2,00	9,00	135,00	32,00	17,56	58,00	,43	5,30
2,00	9,00	195,00	75,00	19,72	78,00	,40	5,80
2,00	9,00	185,00	59,00	17,24	67,00	,36	5,40
2,00	9,00	132,70	28,90	16,41	59,00	,44	5,30
2,00	9,00	178,00	60,00	18,94	71,00	,40	5,90
2,00	9,00	138,20	33,10	17,33	66,00	,48	5,60
2,00	9,00	195,00	76,00	19,99	83,00	,43	6,30
2,00	9,00	134,80	31,70	17,45	61,00	,45	5,80
2,00	9,00	154,20	44,50	18,72	71,00	,46	6,30
2,00	9,00	197,00	83,00	21,39	83,00	,42	6,90
2,00	9,00	181,00	73,00	22,28	83,00	,46	7,10
2,00	9,00	142,30	34,30	16,94	63,00	,44	6,10
2,00	9,00	135,20	30,40	16,63	59,00	,44	6,10
2,00	9,00	140,50	31,60	16,01	61,00	,43	6,20
2,00	9,00	163,00	55,00	20,70	70,00	,43	7,20
2,00	9,00	134,80	28,40	15,63	57,00	,42	6,20
2,00	9,00	138,90	30,80	15,96	64,00	,46	6,30
2,00	9,00	143,60	35,00	16,97	65,00	,45	6,70
2,00	9,00	194,00	76,00	20,19	78,00	,40	7,50
2,00	9,00	135,00	29,10	15,97	61,00	,45	6,70
2,00	9,00	150,00	36,20	16,09	64,00	,43	7,10
2,00	9,00	137,20	32,10	17,05	63,00	,46	7,30
2,00	9,00	190,00	75,00	20,78	80,00	,42	8,10
2,00	9,00	138,50	30,50	15,90	60,00	,43	7,30
2,00	9,00	141,40	31,80	15,90	59,00	,42	7,50
2,00	9,00	185,00	73,00	21,33	79,00	,43	9,10
2,00	9,00	176,00	75,00	24,21	85,00	,48
2,00	9,00	190,00	95,00	26,32	102,00	,54
2,00	9,00	140,00	47,00	23,98	71,00	,51	2,30
2,00	9,00	131,50	41,00	23,71	71,00	,54	2,60
2,00	9,00	137,00	45,50	24,24	72,00	,53	3,10
2,00	9,00	183,00	98,00	29,26	99,00	,54	5,10
2,00	9,00	177,50	75,00	23,80	84,00	,47	4,30
2,00	9,00	182,00	77,00	23,25	84,00	,46	5,40
2,00	9,00	185,00	85,00	24,84	103,00	,56	6,50
2,00	9,00	172,00	70,00	23,66	83,00	,48	6,70
2,00	9,00	189,00	84,00	23,52	80,00	,42	7,10
2,00	9,00	194,00	92,00	24,44	84,00	,43	8,40
2,00	9,00	179,00	75,00	23,41	77,00	,43	8,20
2,00	9,00	198,50	99,00	25,13	91,00	,46	8,70
2,00	10,00	138,00	32,00	16,80	58,00	,42
2,00	10,00	134,00	36,00	20,05	57,00	,43
2,00	10,00	147,30	40,50	18,67	62,00	,42	2,10
2,00	10,00	149,00	47,20	21,26	74,00	,50	2,70
2,00	10,00	137,00	38,40	20,46	68,00	,50	2,60
2,00	10,00	147,50	40,20	18,48	65,00	,44	2,30
2,00	10,00	153,50	40,70	17,27	61,00	,40	2,10
2,00	10,00	140,30	33,20	16,87	61,00	,43	2,10
2,00	10,00	146,10	35,90	16,82	64,00	,44	2,10
2,00	10,00	138,50	36,00	18,77	65,00	,47	2,50
2,00	10,00	138,00	34,50	18,12	65,00	,47	2,40
2,00	10,00	145,50	42,30	19,98	70,00	,48	2,80
2,00	10,00	140,00	30,00	15,31	57,00	,41	2,20
2,00	10,00	146,30	37,80	17,66	65,00	,44	2,70
2,00	10,00	160,30	53,40	20,78	73,00	,46	3,50
2,00	10,00	128,50	29,50	17,87	65,00	,51	3,20
2,00	10,00	145,00	35,90	17,07	62,00	,43	3,20
2,00	10,00	150,00	35,50	15,78	66,00	,44	3,10
2,00	10,00	139,00	33,00	17,08	65,00	,47	3,50
2,00	10,00	140,00	28,90	14,74	58,00	,41	3,10
2,00	10,00	132,50	28,80	16,40	59,00	,45	3,50
2,00	10,00	152,00	35,00	15,15	65,00	,43	3,30
2,00	10,00	142,80	32,30	15,84	60,00	,42	3,50
2,00	10,00	143,00	40,00	19,56	67,00	,47	4,30
2,00	10,00	151,00	46,40	20,35	70,00	,46	4,50
2,00	10,00	141,40	30,30	15,15	62,00	,44	3,50
2,00	10,00	143,50	44,20	21,46	70,00	,49	4,80
2,00	10,00	138,00	29,50	15,49	63,00	,46	3,60
2,00	10,00	140,00	30,00	15,31	56,00	,40	3,60
2,00	10,00	139,00	38,90	20,13	62,00	,45	4,60
2,00	10,00	140,00	36,00	18,37	63,00	,45	4,40
2,00	10,00	145,00	35,10	16,69	63,00	,43	4,20
2,00	10,00	143,50	34,90	16,95	62,00	,43	4,40
2,00	10,00	137,00	31,00	16,52	60,00	,44	4,50
2,00	10,00	137,70	31,10	16,40	61,00	,44	4,50
2,00	10,00	140,50	39,00	19,76	69,00	,49	5,20
2,00	10,00	132,50	26,00	14,81	58,00	,44	4,30
2,00	10,00	150,00	38,90	17,29	63,00	,42	4,80
2,00	10,00	138,00	32,30	16,96	64,00	,46	4,80
2,00	10,00	151,60	42,10	18,32	68,00	,45	5,10
2,00	10,00	140,00	27,50	14,03	58,00	,41	4,50
2,00	10,00	151,50	39,00	16,99	58,00	,38	5,10
2,00	10,00	137,70	32,30	17,03	62,00	,45	5,20
2,00	10,00	132,50	30,70	17,49	59,00	,45	5,30
2,00	10,00	136,20	30,30	16,33	61,00	,45	5,10
2,00	10,00	134,50	29,30	16,20	59,00	,44	5,10
2,00	10,00	141,20	31,30	15,70	61,00	,43	5,10
2,00	10,00	138,00	28,30	14,86	58,00	,42	5,10
2,00	10,00	138,50	35,30	18,40	64,00	,46	5,90
2,00	10,00	147,40	41,70	19,19	74,00	,50	6,20
2,00	10,00	146,80	37,90	17,59	64,00	,44	5,90
2,00	10,00	140,50	41,30	20,92	77,00	,55	6,60
2,00	10,00	141,00	40,00	20,12	61,00	,43	6,60
2,00	10,00	138,10	31,80	16,67	63,00	,46	6,30
2,00	10,00	146,10	33,40	15,65	66,00	,45	6,10
2,00	10,00	147,00	34,80	16,10	63,00	,43	6,30
2,00	10,00	138,00	28,40	14,91	59,00	,43	6,30
2,00	10,00	134,50	33,10	18,30	62,00	,46	7,10
2,00	10,00	139,70	33,20	17,01	63,00	,45	7,10
2,00	10,00	146,50	34,70	16,17	62,00	,42	7,20
2,00	10,00	144,00	33,70	16,25	63,00	,44	8,20
2,00	10,00	135,50	29,80	16,23	61,00	,45	8,20
2,00	10,00	152,80	63,60	27,24	91,00	,60	1,70
2,00	10,00	153,50	52,40	22,24	78,00	,51	1,00
2,00	10,00	143,50	56,20	27,29	83,00	,58	2,20
2,00	10,00	159,60	77,30	30,35	96,00	,60	3,10
2,00	10,00	151,00	58,90	25,83	74,00	,49	2,40
2,00	10,00	145,00	46,90	22,31	78,00	,54	2,20
2,00	10,00	141,50	48,20	24,07	77,00	,54	2,70
2,00	10,00	151,50	53,50	23,31	72,00	,48	3,30
2,00	10,00	136,40	42,00	22,57	67,00	,49	3,40
2,00	10,00	146,00	49,00	22,99	74,00	,51	4,20
2,00	10,00	149,80	56,60	25,22	61,00	,41	5,30
2,00	11,00
2,00	11,00				79,00		2,80
2,00	11,00	149,00	34,00	15,31	60,00	,40
2,00	11,00	156,50	57,60	23,52	75,00	,48	2,10
2,00	11,00	160,00	63,00	24,61	81,00	,51	2,50
2,00	11,00	153,00	57,20	24,44	84,00	,55	2,70
2,00	11,00	149,00	50,00	22,52	71,00	,48	2,40
2,00	11,00	161,00	62,00	23,92	84,00	,52	2,70
2,00	11,00	160,00	64,00	25,00	83,00	,52	3,00
2,00	11,00	147,00	46,00	21,29	65,00	,44	2,30
2,00	11,00	136,50	39,50	21,20	69,00	,51	2,30
2,00	11,00	152,00	57,00	24,67	78,00	,51	3,10
2,00	11,00	150,50	48,20	21,28	70,00	,47	2,70
2,00	11,00	153,00	55,00	23,50	72,00	,47	3,30
2,00	11,00	148,00	53,00	24,20	58,00	,39	3,70
2,00	11,00	158,20	45,30	18,10	69,00	,44	2,60
2,00	11,00	148,30	34,60	15,73	60,00	,40	2,20
2,00	11,00	155,00	60,00	24,97	74,00	,48	4,30
2,00	11,00	146,50	51,20	23,86	82,00	,56	4,10
2,00	11,00	160,00	64,00	25,00	79,00	,49	4,70
2,00	11,00	154,80	36,90	15,40	65,00	,42	2,80
2,00	11,00	158,20	41,70	16,66	65,00	,41	3,10
2,00	11,00	144,00	35,00	16,88	55,00	,38	3,20
2,00	11,00	150,00	40,00	17,78	62,00	,41	3,40
2,00	11,00	146,00	35,00	16,42	56,00	,38	3,20
2,00	11,00	143,00	43,00	21,03	63,00	,44	4,20
2,00	11,00	136,00	30,20	16,33	58,00	,43	3,30
2,00	11,00	145,00	35,00	16,65	56,00	,39	3,40
2,00	11,00	137,00	30,00	15,98	57,00	,42	3,30
2,00	11,00	146,00	34,00	15,95	53,00	,36	3,30
2,00	11,00	162,00	55,00	20,96	73,00	,45	4,40
2,00	11,00	151,00	43,00	18,86	63,00	,42	4,10
2,00	11,00	158,00	48,00	19,23	62,00	,39	4,20
2,00	11,00	153,00	49,50	21,15			4,60
2,00	11,00	157,50	51,00	20,56	68,00	,43	4,50
2,00	11,00	153,00	43,00	18,37	63,00	,41	4,10
2,00	11,00	142,00	34,00	16,86	57,00	,40	3,80
2,00	11,00	146,00	40,50	19,00	63,00	,43	4,30
2,00	11,00	155,00	47,50	19,77	64,00	,41	4,50
2,00	11,00	152,50	45,50	19,56	74,00	,49	4,70
2,00	11,00	165,00	53,00	19,47	70,00	,42	4,70
2,00	11,00	142,00	39,00	19,34	59,00	,42	4,80
2,00	11,00	150,00	42,00	18,67	59,00	,39	4,80
2,00	11,00	145,00	44,00	20,93	68,00	,47	5,30
2,00	11,00	156,00	39,00	16,03	56,00	,36	4,50
2,00	11,00	145,50	43,30	20,45	70,00	,48	5,80
2,00	11,00	148,00	41,00	18,72	68,00	,46	5,60
2,00	11,00	159,50	50,30	19,77	72,00	,45	5,90
2,00	11,00	146,00	35,00	16,42			5,40
2,00	11,00	138,80	29,10	15,10	57,00	,41	5,20
2,00	11,00	141,00	34,00	17,10	57,00	,40	5,70
2,00	11,00	142,50	32,00	15,76	52,00	,36	5,50
2,00	11,00	139,00	28,00	14,49	50,00	,36	5,40
2,00	11,00	140,00	30,00	15,31	53,00	,38	5,60
2,00	11,00	139,00	34,00	17,60	64,00	,46	6,10
2,00	11,00	149,00	35,50	15,99	56,00	,38	5,90
2,00	11,00	143,30	31,20	15,19	57,00	,40	5,80
2,00	11,00	143,60	34,80	16,88	61,00	,42	6,20
2,00	11,00	146,00	37,00	17,36	54,00	,37	6,30
2,00	11,00	157,10	43,30	17,54	65,00	,41	6,50
2,00	11,00	147,00	37,80	17,49	65,00	,44	6,60
2,00	11,00	145,50	40,80	19,27	67,00	,46	7,00
2,00	11,00	146,60	37,30	17,36	65,00	,44	6,70
2,00	11,00	149,00	44,00	19,82	63,00	,42	7,30
2,00	11,00	145,50	43,40	20,50	69,00	,47	7,50
2,00	11,00	156,30	38,10	15,60	60,00	,38	7,10
2,00	11,00	143,00	31,50	15,40	52,00	,36	7,10
2,00	11,00	152,50	36,50	15,69	57,00	,37	7,70
2,00	11,00	146,50	35,20	16,40	61,00	,42	7,90
2,00	11,00	160,00	34,50	13,48	59,00	,37	8,20
2,00	11,00	149,50	35,60	15,93	63,00	,42	8,90
2,00	11,00	158,50	42,00	16,72	68,00	,43	9,50
2,00	11,00	150,00	69,00	30,67
2,00	11,00	162,80	88,70	33,47	94,00	,58	1,40
2,00	11,00	158,00	78,00	31,24	89,00	,56	2,40
2,00	11,00	160,30	73,90	28,76	86,00	,54	2,20
2,00	11,00	160,00	70,00	27,34			2,10
2,00	11,00	164,50	75,00	27,72	89,00	,54	2,20
2,00	11,00	157,00	68,50	27,79	80,00	,51	2,60
2,00	11,00	158,00	66,00	26,44	83,00	,53	2,40
2,00	11,00	156,10	61,60	25,28	83,00	,53	2,20
2,00	11,00	149,50	58,00	25,95	81,00	,54	4,90
2,00	12,00				60,00		7,10
2,00	12,00	151,50	36,00	15,68	60,00	,40
2,00	12,00	151,00	38,00	16,67	59,00	,39
2,00	12,00	154,00	48,00	20,24	70,00	,45
2,00	12,00	161,00	64,00	24,69			2,60
2,00	12,00	150,00	48,40	21,51	69,00	,46	2,70
2,00	12,00	159,00	57,00	22,55	69,00	,43	3,20
2,00	12,00	164,00	64,00	23,80	71,00	,43	3,50
2,00	12,00	158,00	56,00	22,43	72,00	,46	3,30
2,00	12,00	163,00	60,00	22,58	79,00	,48	3,50
2,00	12,00	170,00	59,00	20,42	73,00	,43	3,30
2,00	12,00	158,00	49,00	19,63	67,00	,42	3,20
2,00	12,00	166,50	50,00	18,04	67,00	,40	2,90
2,00	12,00	153,50	42,00	17,83	62,00	,40	3,20
2,00	12,00	149,00	39,10	17,61	63,00	,42	3,30
2,00	12,00	163,00	50,00	18,82	62,00	,38	3,60
2,00	12,00	143,00	36,00	17,60	60,00	,42	3,50
2,00	12,00	167,50	50,40	17,96	69,00	,41	3,60
2,00	12,00	140,00	44,00	22,45	65,00	,46	4,60
2,00	12,00	156,50	44,20	18,05	65,00	,42	3,80
2,00	12,00	152,50	56,50	24,29	85,00	,56	5,10
2,00	12,00	156,00	48,00	19,72	65,00	,42	4,50
2,00	12,00	166,50	62,90	22,69	78,00	,47	5,10
2,00	12,00	156,00	43,00	17,67	60,00	,38	4,10
2,00	12,00	168,00	63,00	22,32	74,00	,44	5,10
2,00	12,00	150,00	30,00	13,33	54,00	,36	3,30
2,00	12,00	155,00	31,50	13,11	57,00	,37	3,40
2,00	12,00	163,00	45,00	16,94	63,00	,39	4,20
2,00	12,00	134,00	29,00	16,15	57,00	,43	4,40
2,00	12,00	169,00	60,00	21,01	75,00	,44	5,40
2,00	12,00	150,00	41,50	18,44	65,00	,43	5,10
2,00	12,00	156,50	46,40	18,94	70,00	,45	5,30
2,00	12,00	143,00	48,00	23,47	75,00	,52	6,30
2,00	12,00	150,00	39,00	17,33	56,00	,37	5,10
2,00	12,00	155,00	47,00	19,56	58,00	,37	6,00
2,00	12,00	169,00	54,10	18,94	70,00	,41	6,20
2,00	12,00	144,00	31,30	15,09	56,00	,39	5,50
2,00	12,00	159,50	49,80	19,58	70,00	,44	6,60
2,00	12,00	143,00	48,20	23,57	77,00	,54	7,60
2,00	12,00	143,00	32,50	15,89	59,00	,41	6,10
2,00	12,00	151,00	40,50	17,76	64,00	,42	6,70
2,00	12,00	150,00	45,00	20,00	61,00	,41	7,20
2,00	12,00	137,00	31,00	16,52	52,00	,38	6,60
2,00	12,00	150,00	43,50	19,33	66,00	,44	7,40
2,00	12,00	162,00	40,70	15,51	60,00	,37	6,70
2,00	12,00	152,00	43,00	18,61			7,50
2,00	12,00	156,00	41,00	16,85	60,00	,38	7,50
2,00	12,00	151,00	35,80	15,70	59,00	,39	7,30
2,00	12,00	145,00	34,00	16,17	58,00	,40	7,50
2,00	12,00	149,00	38,00	17,12	59,00	,40	7,70
2,00	12,00	163,00	45,40	17,09	67,00	,41	8,40
2,00	12,00	168,50	59,10	20,82	63,00	,37	9,30
2,00	12,00	148,00	37,00	16,89	58,00	,39	8,60
2,00	12,00	150,50	38,50	17,00	63,00	,42	8,80
2,00	12,00	139,00	28,50	14,75	57,00	,41	9,10
2,00	12,00	171,00	52,30	17,89	64,00	,37	10,40
2,00	12,00	160,00	45,50	17,77	65,00	,41	12,20
2,00	12,00	160,00	64,00	25,00
2,00	12,00	161,00	85,00	32,79	93,00	,58	2,10
2,00	12,00	165,00	85,00	31,22	94,00	,57	2,30
2,00	12,00	162,00	80,00	30,48	88,00	,54	2,40
2,00	12,00	163,50	79,00	29,55	85,00	,52	2,40
2,00	12,00	164,00	74,00	27,51	83,00	,51	2,30
2,00	12,00	162,00	75,00	28,58	87,00	,54	3,20
2,00	12,00	163,00	67,00	25,22	74,00	,45	2,90
2,00	12,00	163,50	67,00	25,06	87,00	,53	3,10
2,00	12,00	160,50	66,30	25,74	85,00	,53	4,10
2,00	13,00	146,00	33,00	15,48	56,00	,38
2,00	13,00	160,00	40,80	15,94	64,00	,40
2,00	13,00	157,00	40,20	16,31	60,00	,38
2,00	13,00	154,50	40,50	16,97	67,00	,43
2,00	13,00	165,00	47,00	17,26	63,00	,38
2,00	13,00	158,50	44,60	17,75	65,00	,41
2,00	13,00	177,00	55,70	17,78	64,00	,36
2,00	13,00	165,00	49,10	18,03	70,00	,42
2,00	13,00	158,50	45,40	18,07	66,00	,42
2,00	13,00	162,00	48,00	18,29	64,00	,40
2,00	13,00	149,00	41,80	18,83	67,00	,45
2,00	13,00	153,00	45,60	19,48	70,00	,46
2,00	13,00	163,00	54,30	20,44	70,00	,43
2,00	13,00	162,50	58,10	22,00	73,00	,45
2,00	13,00	159,00	62,70	24,80	81,00	,51
2,00	13,00	160,00	47,00	18,36	70,00	,44	2,50
2,00	13,00	164,00	52,80	19,63	63,00	,38	3,10
2,00	13,00	160,00	50,00	19,53	65,00	,41	3,90
2,00	13,00	168,40	59,70	21,05	77,00	,46	4,50
2,00	13,00	155,00	40,00	16,65			3,70
2,00	13,00	175,50	68,50	22,24	75,00	,43	4,90
2,00	13,00	164,00	55,20	20,52	74,00	,45	4,80
2,00	13,00	177,00	68,00	21,71	69,00	,39	5,10
2,00	13,00	161,30	41,40	15,91	66,00	,41	4,10
2,00	13,00	182,00	66,00	19,93	78,00	,43	5,10
2,00	13,00	154,00	40,10	16,91	63,00	,41	4,50
2,00	13,00	152,50	43,40	18,66	63,00	,41	4,90
2,00	13,00	162,50	45,40	17,19	67,00	,41	4,80
2,00	13,00	169,00	63,30	22,16	76,00	,45	6,00
2,00	13,00	171,10	52,90	18,07	68,00	,40	5,20
2,00	13,00	150,00	43,50	19,33	55,00	,37	5,50
2,00	13,00	183,00	68,90	20,57	78,00	,43	6,00
2,00	13,00	152,00	38,00	16,45	62,00	,41	5,20
2,00	13,00	157,00	54,00	21,91	67,00	,43	6,30
2,00	13,00	165,50	47,00	17,16	69,00	,42	5,40
2,00	13,00	166,00	58,00	21,05	68,00	,41	6,20
2,00	13,00	156,00	37,70	15,49	63,00	,40	5,20
2,00	13,00	153,50	47,40	20,12	68,00	,44	6,20
2,00	13,00	151,00	32,00	14,03	53,00	,35	5,20
2,00	13,00	157,50	43,90	17,70	66,00	,42	6,10
2,00	13,00	166,00	56,00	20,32	65,00	,39	6,70
2,00	13,00	158,00	42,30	16,94	53,00	,34	6,10
2,00	13,00	159,00	31,00	12,26	70,00	,44	5,50
2,00	13,00	169,00	50,50	17,68			6,60
2,00	13,00	157,00	38,00	15,42	58,00	,37	6,30
2,00	13,00	144,30	34,00	16,33	63,00	,44	6,50
2,00	13,00	156,00	45,00	18,49	62,00	,40	7,10
2,00	13,00	145,00	49,00	23,31	63,00	,43	8,10
2,00	13,00	157,50	41,00	16,53	59,00	,37	7,10
2,00	13,00	173,00	66,00	22,05	71,00	,41	8,30
2,00	13,00	160,00	48,00	18,75	67,00	,42	8,00
2,00	13,00	153,00	35,40	15,12	62,00	,41	7,30
2,00	13,00	165,50	59,00	21,54	73,00	,44	8,80
2,00	13,00	169,80	45,50	15,78	63,00	,37	8,10
2,00	13,00	174,00	62,00	20,48	66,00	,38	9,20
2,00	13,00	176,00	61,00	19,69	73,00	,41	9,10
2,00	13,00	167,00	52,50	18,82	74,00	,44	9,00
2,00	13,00	162,00	50,00	19,05	65,00	,40	9,10
2,00	13,00	152,00	40,00	17,31			9,00
2,00	13,00	157,00	38,00	15,42	54,00	,34	8,70
2,00	13,00	152,00	40,10	17,36	58,00	,38	9,10
2,00	13,00	171,50	51,00	17,34			9,30
2,00	13,00	147,50	34,30	15,77	60,00	,41	9,40
2,00	13,00	168,00	44,00	15,59	60,00	,36	9,50
2,00	13,00	162,00	66,10	25,19	80,00	,49
2,00	13,00	156,00	61,90	25,44	84,00	,54
2,00	13,00	153,50	70,00	29,71
2,00	13,00	171,60	81,30	27,61	91,00	,53	2,40
2,00	13,00	162,00	72,00	27,43	88,00	,54	3,10
2,00	13,00	154,00	63,00	26,56	80,00	,52	3,20
2,00	13,00	170,00	75,00	25,95	88,00	,52	3,20
2,00	13,00	156,00	65,00	26,71	78,00	,50	4,30
2,00	13,00	170,00	74,00	25,61			4,20
2,00	13,00	131,50	64,00	37,01	78,00	,59	6,70
2,00	13,00	164,00	68,00	25,28	80,00	,49	9,20
2,00	14,00	187,00	57,70	16,50	67,00	,36
2,00	14,00	165,00	61,00	22,41	70,00	,42	2,40
2,00	14,00	169,00	60,90	21,32	76,00	,45	3,30
2,00	14,00	159,00	45,00	17,80	60,00	,38	3,20
2,00	14,00	173,00	50,50	16,87	65,00	,38	3,30
2,00	14,00	173,00	52,60	17,57	89,00	,51	3,80
2,00	14,00	168,00	60,60	21,47	74,00	,44	4,80
2,00	14,00	162,00	59,80	22,79	76,00	,47	5,20
2,00	14,00	182,00	55,70	16,82	71,00	,39	4,10
2,00	14,00	164,00	58,40	21,71	75,00	,46	5,20
2,00	14,00	179,50	55,90	17,35	67,00	,37	4,80
2,00	14,00	168,00	58,00	20,55	67,00	,40	5,60
2,00	14,00	170,00	472,00	16,33	63,00	,37	4,80
2,00	14,00	176,00	68,00	21,95	78,00	,44	6,10
2,00	14,00	182,50	63,00	18,92	69,00	,38	5,50
2,00	14,00	172,00	53,00	17,92	59,00	,34	5,30
2,00	14,00	170,00	69,00	23,88	79,00	,46	6,50
2,00	14,00	175,00	67,30	21,98	74,00	,42	6,20
2,00	14,00	165,00	61,00	22,41	65,00	,39	6,30
2,00	14,00	171,00	67,00	22,91	80,00	,47	6,70
2,00	14,00	162,00	40,50	15,43	57,00	,35	5,50
2,00	14,00	157,00	45,70	18,54	65,00	,41	6,20
2,00	14,00	170,00	55,00	19,03	65,00	,38	6,30
2,00	14,00	163,00	58,90	22,17	76,00	,47	7,10
2,00	14,00	180,00	55,00	16,98	63,00	,35	6,10
2,00	14,00	179,00	60,00	18,73	71,00	,40	6,50
2,00	14,00	170,00	48,00	16,61	61,00	,36	6,10
2,00	14,00	167,30	51,30	18,33	69,00	,41	6,50
2,00	14,00	162,00	46,00	17,53	59,00	,36	6,40
2,00	14,00	175,00	65,50	21,39	68,00	,39	7,20
2,00	14,00	167,00	44,00	15,78	60,00	,36	6,10
2,00	14,00	165,00	55,00	20,20	63,00	,38	7,10
2,00	14,00	166,50	65,00	23,45	78,00	,47	7,90
2,00	14,00	166,50	63,60	22,94	75,00	,45	7,90
2,00	14,00	170,50	68,30	23,49	81,00	,48	8,10
2,00	14,00	187,00	61,00	17,44	67,00	,36	6,90
2,00	14,00	156,50	55,00	22,46	69,00	,44	8,00
2,00	14,00	160,00	46,00	17,97	64,00	,40	7,20
2,00	14,00	176,00	61,00	19,69	67,00	,38	7,90
2,00	14,00	170,00	55,00	19,03	63,00	,37	7,90
2,00	14,00	170,00	55,00	19,03			7,90
2,00	14,00	173,00	58,90	19,68	72,00	,42	8,10
2,00	14,00	157,00	43,00	17,44	61,00	,39	7,90
2,00	14,00	182,00	60,80	18,36	73,00	,40	8,10
2,00	14,00	176,00	71,20	22,99	79,00	,45	9,10
2,00	14,00	172,00	65,50	22,14	70,00	,41	9,00
2,00	14,00	177,50	56,00	17,77	68,00	,38	8,20
2,00	14,00	144,00	30,00	14,47	61,00	,42	7,60
2,00	14,00	166,50	52,80	19,05	68,00	,41	8,70
2,00	14,00	178,00	68,00	21,46	68,00	,38	9,30
2,00	14,00	166,50	52,30	18,87	71,00	,43	8,90
2,00	14,00	170,00	54,50	18,86	63,00	,37	9,20
2,00	14,00	168,00	52,00	18,42	71,00	,42	9,40
2,00	14,00	175,00	64,00	20,90	70,00	,40	10,30
2,00	14,00	176,00	58,00	18,72	66,00	,38	10,00
2,00	14,00	177,00	56,70	18,10	72,00	,41	10,10
2,00	14,00	164,00	53,00	19,71			10,50
2,00	14,00	170,00	61,00	21,11	70,00	,41	11,10
2,00	14,00	171,50	60,00	20,40	67,00	,39	11,10
2,00	14,00	157,50	39,00	15,72	61,00	,39	10,40
2,00	14,00	170,50	55,90	19,23	72,00	,42	11,20
2,00	14,00	179,00	61,50	19,19	69,00	,39	12,00
2,00	14,00	164,90	51,50	18,94	62,00	,38	12,10
2,00	14,00	174,00	78,00	25,76
2,00	14,00	167,00	73,00	26,18	60,00	,36
2,00	14,00	173,50	85,30	28,34	90,00	,52
2,00	14,00	161,00	69,00	26,62	81,00	,50	2,40
2,00	14,00	165,00	85,00	31,22	90,00	,55	3,50
2,00	14,00	168,00	70,00	24,80	76,00	,45	2,30
2,00	14,00	170,00	78,80	27,27	84,00	,49	3,10
2,00	14,00	156,50	59,70	24,38	81,00	,52	3,20
2,00	14,00	176,00	74,80	24,15	80,00	,45	5,20
2,00	14,00	174,00	73,50	24,28	80,00	,46	5,90
2,00	14,00	164,00	69,00	25,65			6,30
